# Supplementary material for: Nitrogen metabolism profiling reveals cell state-specific pyrimidine synthesis pathway choice
Source: Nat Metab. 2026 Apr 29;8(5):1124–48. doi: 10.1038/s42255-026-01520-0 (PMC13218935; doi:10.1038/s42255-026-01520-0)
Supplement: Supplementary file 4 — Tracers in nitrogen metabolism profiling platform and pathway-representative metabolites used for visualization. [file 42255_2026_1520_MOESM4_ESM.xlsx]

## Sheet: Labeled HPLM Components
Component	Category	Final Concentration (µM)	Pool	Preparation	Stock Concentration (mM)	Unlabeled Product	Unlabeled Formula Weight (g/mol)	Labeled Product	Labeled Formula Weight (g/mol)	Labeling
Glucose	Glucose	5000	1	100X stock, fresh, in water	500	Thermo Fisher Cat# 15023021	180.16	N/A	N/A	Unlabeled
Alanine	Proteinogenic AAs	430	2	500X stock, frozen at -20°C, in water	215	Millipore Sigma Cat# A7627	89.09	Cambridge Isotope Laboratories Cat# NLM-454	90.09
Arginine	Proteinogenic AAs	110	2	500X stock, frozen at -20°C, in water	55	Millipore Sigma Cat# A5131	210.66	Cambridge Isotope Laboratories Cat# NLM-396	214.64
Asparagine	Proteinogenic AAs	50	2	500X stock, frozen at -20°C, in water	25	Millipore Sigma Cat# A0884	132.12	Cambridge Isotope Laboratories Cat# NLM-3286	152.12
Cysteine	Proteinogenic AAs	40	2	500X stock, frozen at -20°C, in water	20	Millipore Sigma Cat# C1276	157.62	Cambridge Isotope Laboratories Cat# NLM-2295	122.15
Glycine	Proteinogenic AAs	300	2	500X stock, frozen at -20°C, in water	150	Millipore Sigma Cat# G7126	75.07	Cambridge Isotope Laboratories Cat# NLM-202	76.06
Proline	Proteinogenic AAs	200	2	500X stock, frozen at -20°C, in water	100	Millipore Sigma Cat# P0380	115.13	Cambridge Isotope Laboratories Cat# NLM-835	116.12
Serine	Proteinogenic AAs	150	2	500X stock, frozen at -20°C, in water	75	Millipore Sigma Cat# S4500	105.09	Cambridge Isotope Laboratories Cat# NLM-2036	106.09
Aspartate	Proteinogenic AAs	20	3	500X stock, frozen at -20°C, in 1.0M HCl	10	Millipore Sigma Cat# A9256	133.1	Cambridge Isotope Laboratories Cat# NLM-718	134.1
Cystine	Proteinogenic AAs	100	3	500X stock, frozen at -20°C, in 1.0M HCl	50	Millipore Sigma Cat# C8755	240.3	Cambridge Isotope Laboratories Cat# NLM-3818	242.29
Glutamate	Proteinogenic AAs	80 (present only in 15N glutamate tracer media)	3	500X stock, frozen at -20°C, in 1.0M HCl	40	Millipore Sigma Cat# G1251	147.13	Cambridge Isotope Laboratories Cat# NLM-135	148.12
Tyrosine	Proteinogenic AAs	80	3	500X stock, frozen at -20°C, in 1.0M HCl	40	Millipore Sigma Cat# 93829	181.19	Cambridge Isotope Laboratories Cat# NLM-590	182.18
Glutamine	Proteinogenic AAs	550	4	250X stock, frozen at -20°C, in water	137.5	Millipore Sigma Cat# G3126	146.14	Cambridge Isotope Laboratories Cat# NLM-1328	148.13
Histidine	Proteinogenic AAs	110	5	500X stock, frozen at -20°C, in 0.1M HCl	40	Millipore Sigma Cat# H5659	209.63	Cambridge Isotope Laboratories Cat# NLM-1513	212.61
Isoleucine	Proteinogenic AAs	70	5	500X stock, frozen at -20°C, in 0.1M HCl	40	Millipore Sigma Cat# I2752	131.17	Cambridge Isotope Laboratories Cat# NLM-292	132.17
Leucine	Proteinogenic AAs	160	5	500X stock, frozen at -20°C, in 0.1M HCl	40	Millipore Sigma Cat# L8000	131.17	Cambridge Isotope Laboratories Cat# NLM-142	132.17
Lysine	Proteinogenic AAs	200	5	500X stock, frozen at -20°C, in 0.1M HCl	40	Millipore Sigma Cat# L5626	182.65	Cambridge Isotope Laboratories Cat# NLM-1554	225.07
Methionine	Proteinogenic AAs	30	5	500X stock, frozen at -20°C, in 0.1M HCl	40	Millipore Sigma Cat# M9625	149.21	Cambridge Isotope Laboratories Cat# NLM-752	150.2
Phenylalanine	Proteinogenic AAs	80	5	500X stock, frozen at -20°C, in 0.1M HCl	40	Millipore Sigma Cat# P2126	165.19	Cambridge Isotope Laboratories Cat# NLM-108	166.18
Threonine	Proteinogenic AAs	140	5	500X stock, frozen at -20°C, in 0.1M HCl	40	Millipore Sigma Cat# T8625	119.12	Cambridge Isotope Laboratories Cat# NLM-742	120.11
Tryptophan	Proteinogenic AAs	60	5	500X stock, frozen at -20°C, in 0.1M HCl	40	Millipore Sigma Cat# T0254	204.23	Cambridge Isotope Laboratories Cat# NLM-800	206.21
Valine	Proteinogenic AAs	220	5	500X stock, frozen at -20°C, in 0.1M HCl	40	Millipore Sigma Cat# V0500	117.15	Cambridge Isotope Laboratories Cat# NLM-316	118.14
CaCl2	Salts	2350	6	10X stock, frozen at -20°C, in water	23.5	Millipore Sigma Cat# C5670	110.98	N/A	N/A	Unlabeled
KCl	Salts	4100	6	10X stock, frozen at -20°C, in water	41	Millipore Sigma Cat# P5405	74.55	N/A	N/A	Unlabeled
MgCl2	Salts	480	6	10X stock, frozen at -20°C, in water	4.8	Millipore Sigma Cat# M8266	95.21	N/A	N/A	Unlabeled
MgSO4	Salts	350	6	10X stock, frozen at -20°C, in water	3.5	Millipore Sigma Cat# M2643	120.37	N/A	N/A	Unlabeled
NaCl	Salts	105000	6	10X stock, frozen at -20°C, in water	1050	Millipore Sigma Cat# S7653	58.44	N/A	N/A	Unlabeled
Na2HPO4	Salts	870	7	10X stock, frozen at -20°C, in water	8.7	Millipore Sigma Cat# S9390	268.07	N/A	N/A	Unlabeled
NaHCO3	Salts	24000	7	10X stock, frozen at -20°C, in water	240	Millipore Sigma Cat# S5761	84.01	N/A	N/A	Unlabeled
Ca(NO3)2.4H2O	Salts	40	8	100X stock, frozen at -20°C, in water	4	Millipore Sigma Cat# C1396	236.15	Cambridge Isotope Laboratories Cat# NLM-157	171.98
NH4Cl	Salts	40	8	100X stock, frozen at -20°C, in water	4	Millipore Sigma Cat# A9434	53.49	Cambridge Isotope Laboratories Cat# NLM-467	54.48
2-hydroxybutyrate	Additional polar	50	9	250X stock, frozen at -20°C, in water	12.5	Millipore Sigma Cat# 220116	126.09	N/A	N/A	Unlabeled
3-hydroxybutyrate	Additional polar	50	9	250X stock, frozen at -20°C, in water	12.5	Millipore Sigma Cat# 298360	126.09	N/A	N/A	Unlabeled
Acetate	Additional polar	40	9	250X stock, frozen at -20°C, in water	10	Millipore Sigma Cat# S5636	82.03	N/A	N/A	Unlabeled
Acetylcarnitine	Additional polar	5	9	250X stock, frozen at -20°C, in water	1.25	Millipore Sigma Cat# A6706	239.7	N/A	N/A	Unlabeled
Alpha-ketoglutarate	Additional polar	5	9	250X stock, frozen at -20°C, in water	1.25	Millipore Sigma Cat# K1128	146.1	N/A	N/A	Unlabeled
Citrate	Additional polar	130	9	250X stock, frozen at -20°C, in water	32.5	Millipore Sigma Cat# 251275	192.12	N/A	N/A	Unlabeled
Lactate	Additional polar	1600	9	250X stock, frozen at -20°C, in water	400	Millipore Sigma Cat# L7022	112.06	N/A	N/A	Unlabeled
Malate	Additional polar	5	9	250X stock, frozen at -20°C, in water	1.25	Millipore Sigma Cat# M7397	134.09	N/A	N/A	Unlabeled
Malonate	Additional polar	10	9	250X stock, frozen at -20°C, in water	2.5	Millipore Sigma Cat# M1296	104.06	N/A	N/A	Unlabeled
Pyruvate	Additional polar	50	9	250X stock, frozen at -20°C, in water	12.5	Millipore Sigma Cat# P2256	110.04	N/A	N/A	Unlabeled
Succinate	Additional polar	20	9	250X stock, frozen at -20°C, in water	5	Millipore Sigma Cat# S3674	118.09	N/A	N/A	Unlabeled
4-hydroxyproline	Additional polar	20	10	500X stock, frozen at -20°C, in water	10	Millipore Sigma Cat# H5534	131.13	N/A	N/A	Unlabeled
Acetylglycine	Additional polar	90	10	500X stock, frozen at -20°C, in water	45	Millipore Sigma Cat# A16300	117.1	N/A	N/A	Unlabeled
Alpha-aminobutyrate	Additional polar	20	10	500X stock, frozen at -20°C, in water	10	Millipore Sigma Cat# A2536	103.12	N/A	N/A	Unlabeled
Betaine	Additional polar	70	10	500X stock, frozen at -20°C, in water	35	Millipore Sigma Cat# 61962	117.15	N/A	N/A	Unlabeled
Carnitine	Additional polar	40	10	500X stock, frozen at -20°C, in water	20	Millipore Sigma Cat# C0283	197.66	N/A	N/A	Unlabeled
Citrulline	Additional polar	40	10	500X stock, frozen at -20°C, in water	20	Millipore Sigma Cat# C7629	175.19	Cambridge Isotope Laboratories Cat# NLM-6850	176.18
Ornithine	Additional polar	70	10	500X stock, frozen at -20°C, in water	35	Millipore Sigma Cat# O2375	168.62	Cambridge Isotope Laboratories Cat# NLM-3610	170.61
Taurine	Additional polar	90	10	500X stock, frozen at -20°C, in water	45	Millipore Sigma Cat# T0625	125.15	Millipore Sigma Cat# 491330	126.14
Uridine	Additional polar	3	10	500X stock, frozen at -20°C, in water	1.5	Millipore Sigma Cat# U3003	244.2	Cambridge Isotope Laboratories Cat# NLM-812	246.19
Creatine	Additional polar	40	11	500X stock, frozen at -20°C, in water	20	Millipore Sigma Cat# C0780	131.13	N/A	N/A	Unlabeled
Creatinine	Additional polar	75	11	500X stock, frozen at -20°C, in water	37.5	Millipore Sigma Cat# C4255	113.12	N/A	N/A	Unlabeled
Glutathione	Additional polar	25	11	500X stock, frozen at -20°C, in water	12.5	Millipore Sigma Cat# G6013	307.32	N/A	N/A	Unlabeled
Acetone	Additional polar	60	12	5000X stock, frozen at -20°C, in water	300	Millipore Sigma Cat# AX0120	58.08	N/A	N/A	Unlabeled
Formate	Additional polar	50	13	5000X stock, frozen at -20°C, in water	250	Millipore Sigma Cat# 1002640100	46.03	N/A	N/A	Unlabeled
Fructose	Additional polar	40	14	500X stock, frozen at -20°C, in water	20	Millipore Sigma Cat# F3510	180.16	N/A	N/A	Unlabeled
Galactose	Additional polar	60	14	500X stock, frozen at -20°C, in water	30	Millipore Sigma Cat# G5388	180.16	N/A	N/A	Unlabeled
Glycerol	Additional polar	120	15	5000X stock, frozen at -20°C, in water	600	Millipore Sigma Cat# G2025	92.09	N/A	N/A	Unlabeled
Hypoxanthine	Additional polar	10	16	1000X stock, frozen at -20°C, in 0.2M HCl	10	Millipore Sigma Cat# H9377	136.11	Cambridge Isotope Laboratories Cat# NLM-8500	140.09
Urea	Additional polar	5000	17	250X stock, fresh, in water	1250	Millipore Sigma Cat# U5378	60.06	Cambridge Isotope Laboratories Cat# NLM-233	62.04
Uric acid	Additional polar	350	18	250X stock, fresh, in 0.1M NaOH	87.5	Millipore Sigma Cat# U2625	168.11	Cambridge Isotope Laboratories Cat# NLM-1697	170.1
Phenol red	Other	14	19	100X stock, frozen at -20°C, in water	1.4	Millipore Sigma Cat# P5530	376.36	N/A	N/A	Unlabeled
Biotin	Vitamins	0.82	RPMI Vitamins	100X, frozen at -20°C	0.082	Millipore Sigma Cat# R7256	244.31	N/A	N/A	Unlabeled
Choline	Vitamins	21.49	RPMI Vitamins	100X, frozen at -20°C	2.149	Millipore Sigma Cat# R7256	104.17	N/A	N/A	Unlabeled
Folate	Vitamins	2.27	RPMI Vitamins	100X, frozen at -20°C	0.227	Millipore Sigma Cat# R7256	441.4	N/A	N/A	Unlabeled
myo-Inositol	Vitamins	194.27	RPMI Vitamins	100X, frozen at -20°C	19.427	Millipore Sigma Cat# R7256	180.16	N/A	N/A	Unlabeled
Niacinamide	Vitamins	8.19	RPMI Vitamins	100X, frozen at -20°C	0.819	Millipore Sigma Cat# R7256	122.12	N/A	N/A	Unlabeled
p-Aminobenzoate	Vitamins	7.29	RPMI Vitamins	100X, frozen at -20°C	0.729	Millipore Sigma Cat# R7256	137.14	N/A	N/A	Unlabeled
Pantothenate	Vitamins	1.05	RPMI Vitamins	100X, frozen at -20°C	0.105	Millipore Sigma Cat# R7256	219.23	N/A	N/A	Unlabeled
Pyridoxine	Vitamins	4.86	RPMI Vitamins	100X, frozen at -20°C	0.486	Millipore Sigma Cat# R7256	169.18	N/A	N/A	Unlabeled
Riboflavin	Vitamins	0.53	RPMI Vitamins	100X, frozen at -20°C	0.053	Millipore Sigma Cat# R7256	376.36	N/A	N/A	Unlabeled
Thiamine	Vitamins	2.96	RPMI Vitamins	100X, frozen at -20°C	0.296	Millipore Sigma Cat# R7256	265.36	N/A	N/A	Unlabeled
Vitamin B-12	Vitamins	0.0037	RPMI Vitamins	100X, frozen at -20°C	0.00037	Millipore Sigma Cat# R7256	1355.38	N/A	N/A	Unlabeled

## Sheet: Pathway Rep. Metabolites
Compound	Specific Category	Broad Category	Color
Alanine	Alanine	Nonpolar Amino Acids	#1d6d1f
Cysteine	Cysteine	Nonpolar Amino Acids	#1d6d1f
Cystine	Cystine	Nonpolar Amino Acids	#1d6d1f
Glycine	Glycine	Nonpolar Amino Acids	#1d6d1f
Methionine	Methionine	Nonpolar Amino Acids	#1d6d1f
Proline	Proline	Nonpolar Amino Acids	#1d6d1f
Asparagine	Asparagine	Polar Amino Acids	#107f80
Glutamine	Glutamine	Polar Amino Acids	#107f80
Serine	Serine	Polar Amino Acids	#107f80
Threonine	Threonine	Polar Amino Acids	#107f80
Arginine	Arginine	Positively-Charged Amino Acids	#65946e
Lysine	Lysine	Positively-Charged Amino Acids	#65946e
Aspartate	Aspartate	Negatively-Charged Amino Acids	#527067
Glutamate	Glutamate	Negatively-Charged Amino Acids	#527067
Valine	Valine	Branched-Chain Amino Acids	#0B1D51
Isoleucine	Isoleucine	Branched-Chain Amino Acids	#0B1D51
Leucine	Leucine	Branched-Chain Amino Acids	#0B1D51
Histidine	Histidine	Aromatic Amino Acids	#E097C8
Phenylalanine	Phenylalanine	Aromatic Amino Acids	#E097C8
Tryptophan	Tryptophan	Aromatic Amino Acids	#E097C8
Tyrosine	Tyrosine	Aromatic Amino Acids	#E097C8
Aminoadipate	Lysine Catabolism	Amino Acid Catabolism	#5dd12f
Cystathionine	Cysteine Synthesis	Amino Acid Catabolism	#5dd12f
Kynurenine	Tryptophan Catabolism	Amino Acid Catabolism	#5dd12f
Urocanate	Histidine Catabolism	Amino Acid Catabolism	#5dd12f
5-Aminolevulinate	Porphyrin Synthesis	Non-Proteinogenic Amino Acids	#F5bc00
Citrulline	Citrulline	Non-Proteinogenic Amino Acids	#F5bc00
Creatine	Creatine	Non-Proteinogenic Amino Acids	#F5bc00
Ornithine	Ornithine	Non-Proteinogenic Amino Acids	#F5bc00
Taurine	Taurine	Non-Proteinogenic Amino Acids	#F5bc00
Dopamine	Dopamine	Monoamines	#b9b9ca
Epinephrine	Epinephrine	Monoamines	#b9b9ca
Serotonin	Serotonin	Monoamines	#b9b9ca
N-Acetylputrescine	Polyamines	Polyamines	#d564d8
Glutathione	Glutathione	Glutathione	#a794d3
NAD+	NAD+	NAD+	#710c9e
Urea	Urea	Urea Cycle	#8338ec
S-Adenosylmethionine	1-Carbon Metabolism	1-Carbon Metabolism	#38b5fc
Adenosine triphosphate	Purine Synthesis	Purines	#8a0458
Hypoxanthine	Purine Salvage	Purines	#8a0458
Urate	Purine Catabolism	Purines	#8a0458
Citicoline	Phospholipid Synthesis	Pyrimidines	#FF0066
UDP-glucose	UDP-Sugar Synthesis	Pyrimidines	#FF0066
Uridine	Pyrimidine Salvage	Pyrimidines	#FF0066
Uridine triphosphate	Pyrimidine Synthesis	Pyrimidines	#FF0066
Acetylcarnitine	Carnitines	Carnitines	#CEC288
Ammonium	Ammonium	Ions	#f09464
Nitrate	Nitrate	Ions	#f09464
