# Supplementary material for: Nitrogen metabolism profiling reveals cell state-specific pyrimidine synthesis pathway choice
Source: Nat Metab. 2026 Apr 29;8(5):1124–48. doi: 10.1038/s42255-026-01520-0 (PMC13218935; doi:10.1038/s42255-026-01520-0)
Supplement: Supplementary file 7 — Clinical characteristics of brain and glioma specimens used for explant stable isotope tracing. [file 42255_2026_1520_MOESM7_ESM.xlsx]

## Sheet: Tracing Samples
Sample ID	Category	Age (range)	Sex	Brain Region	WHO Grade	Diagnosis	Molecular Features	Index/Recurrent
UPMC1068	Brain	65-59	F	Left Occipital	N/A	Metastatic lung adenocarcinoma with neuroendocrine differentiation, with multiple brain metastasis status post radiosurgery	N/A	N/A
UPMC4875	Brain	65-69	F	Right Cerebellar	N/A	Metastatic colon adenocarcinoma, with multiple brain metastasis	N/A	N/A
UPMC6777	Brain	65-69	M	Right Frontal	N/A	Normal pressure hydrocephalus	N/A	N/A
UPMC9230	Brain	70-74	M	Left Frontal	N/A	Obstructive hydrocephalus due to brain metastasis	N/A	N/A
UPMC9413	Brain	65-69	M	Right Frontal	N/A	Normal pressure hydrocephalus	N/A	N/A
UPMC1232	Glioma	60-64	M	Right Occipital	4	Glioblastoma, IDH-wildtype	TERT Promoter Mutation, CDKN2A/CDKN2B Copy Number Loss, PDGFRA Amplification, TP53 Loss of Heterozygosity, MGMT Promoter Methylation	Index
UPMC3313	Glioma	70-74	M	Right Frontal	4	Glioblastoma, IDH-wildtype	TERT Promoter Mutation, CDKN2A/CDKN2B Copy Number Loss, PTEN Loss, MGMT Promoter Methylation	Index
UPMC5565	Glioma	70-74	F	Right Parietal	4	Glioblastoma, IDH-wildtype	TERT Promoter Mutation, RB1 Loss, TP53 Mutation, PTEN Loss, MGMT Promoter Methylation	Index
UPMC7602	Glioma	65-69	F	Right Temporal	4	Glioblastoma, IDH-wildtype	TERT Promoter Mutation, EGFR Copy Number Amplification, CDKN2A/CDKN2B Deletion, MGMT Promoter Methylation	Recurrent
UPMC9041	Glioma	60-64	M	Right Temporal	4	Glioblastoma, IDH-wildtype	TERT Promoter Mutation, EGFR Copy Number Amplification, CDKN2A/CDKN2B Deletion, PTEN Mutation	Index
