# Supplementary material for: Nitrogen metabolism profiling reveals cell state-specific pyrimidine synthesis pathway choice
Source: Nat Metab. 2026 Apr 29;8(5):1124–48. doi: 10.1038/s42255-026-01520-0 (PMC13218935; doi:10.1038/s42255-026-01520-0)
Supplement: Supplementary file 8 — Raw data underlying IP–MS of Flag-tagged CAD in NHA cells cultured in the presence or absence of physiological uridine. [file 42255_2026_1520_MOESM8_ESM.xlsx]

## Sheet: NHA Donor #1 FLAG-CAD IP-MS
UniProt	Gene	Peptide Sequence	Modification(s)	Log2(fold change): -Urd / +Urd	-Log10(p value)
P22626	HNRNPA2B1	[R].GGNFGFGDSRGGGGNFGPGPGSNFR.[G]	1xMethyl [R10(100)]	-1.01456	2.15862
P27708	CAD	[R].QASPQNLGTPGLLHPQTSPLLHSLVGQHILSVQQFTK.[D]	1xPhospho [S3(99.9)]	1.57171	1.45887
P63104	YWHAZ	[-].MDKNELVQK.[A]	1xOxidation [M1]; 1xAcetyl [K3(100)]	-1.44506	1.30177
Q14315	FLNC	[R].LSGGHSLHETSTVLVETVTK.[S]	1xPhospho [S2(93.3)]	-1.85854	1.18346
P04264	KRT1	[K].SISISVAR.[G]	1xMethyl [R8(100)]	0.717253	1.1135
Q6PKG0	LARP1	[K].GLSASLPDLDSENWIEVK.[K]	1xPhospho [S3(86.9)]	0.780302	1.04751
Q15208	STK38	[R].QLAFSTVGTPDYIAPEVFMQTGYNK.[L]	1xPhospho [S/T/Y]	0.523797	0.979435
P67809	YBX1	[R].NYQQNYQNSESGEKNEGSESAPEGQAQQR.[R]	1xPhospho [S/Y]	0.520793	0.969056
P21333	FLNA	[R].APSVANVGSHCDLSLK.[I]	1xPhospho [S2152(100)]	-0.201443	0.948002
Q13464	ROCK1	[K].LLDLSDSTSVASFPSADETDGNLPESR.[I]	1xPhospho [S15(84.1)]	-1.1716	0.94122
P46821	MAP1B	[K].VLSPLRSPPLIGSESAYESFLSADDKASGR.[G]	1xPhospho [S/Y]	1.02192	0.916475
Q12906	ILF3	[R].DSSKGEDSAEETEAKPAVVAPAPVVEAVSTPSAAFPSDATAEQGPILTK.[H]	1xPhospho [S/T]	-0.17158	0.868435
P67936	TPM4	[R].KIQALQQQADEAEDR.[A]	1xDimethyl [K1(100)]	0.132321	0.863558
Q15750	TAB1	[R].RSLLQSEQQPSWTDDLPLCHLSGVGSASNR.[S]	1xPhospho [S7(94.6)]	-0.74396	0.860556
P52732	KIF11	[K].LNLVDLAGSENIGRSGAVDKR.[A]	1xMethyl [K/R]; 1xPhospho [S9(99.9)]	0.719766	0.838751
O95232	LUC7L3	[-].MISAAQLLDELMGR.[D]	1xAcetyl [N-Term]; 1xOxidation [M12]	-0.165864	0.836491
P55884	EIF3B	[R].TEPAAEAEAASGPSESPSPPAAEELPGSHAEPPVPAQGEAPGEQAR.[D]	1xPhospho [T/S]	0.652646	0.805928
Q9Y2W1	THRAP3	[K].SPVGKSPPSTGSTYGSSQK.[E]	1xPhospho [S6(100)]	1.04327	0.788527
O95218	ZRANB2	[R].ENVEYIEREESDGEYDEFGR.[K]	1xPhospho [S11(100)]	-0.195112	0.772318
P68104	EEF1A1	[K].QLIVGVNKMDSTEPPYSQKR.[Y]	1xDimethyl [K165(80.2)]	-0.254407	0.765795
Q16643	DBN1	[R].SPSDSSTASTPVAEQIER.[A]	1xPhospho [S3(99.3)]	-0.54792	0.738682
P21333	FLNA	[K].CSGPGLSPGMVR.[A]	1xCarbamidomethyl [C1]; 1xPhospho [S7(100)]	-0.674109	0.687288
Q9BRS2	RIOK1	[R].VVPGQFDDADSSDSENRDLK.[T]	1xPhospho [S12(89.6)]	-0.525191	0.678884
Q9P270	SLAIN2	[R].AGASIPSSGAASPR.[G]	1xPhospho [S12(99.8)]	0.397247	0.673561
P06748	NPM1	[K].CGSGPVHISGQHLVAVEEDAESEDEEEEDVKLLSISGK.[R]	1xCarbamidomethyl [C1]; 1xPhospho [S22(99)]	-1.85981	0.651392
P06748	NPM1	[K].CGSGPVHISGQHLVAVEEDAESEDEEEEDVK.[L]	1xCarbamidomethyl [C1]; 1xPhospho [S22(100)]	0.327923	0.651392
Q13435	SF3B2	[R].VAAPVGPVGPTPTVLPMGAPVPRPR.[G]	2xMethyl [R23(98.9); R25(90.2)]; 1xDimethyl [R23(85.4)]	0.464133	0.649228
P14678	SNRPB	[R].VPLAGAAGGPGIGRAAGRGIPAGVPMPQAPAGLAGPVR.[G]	1xMethyl [R]; 1xDimethyl [R]	-1.22642	0.646766
Q9NYF8	BCLAF1	[K].KAEGEPQEESPLK.[S]	1xPhospho [S177(100)]	-0.091323	0.631376
Q8WWI1	LMO7	[K].ATLSSTSGLDLMSESGEGEISPQR.[E]	1xPhospho [S21(100)]	1.6739	0.630943
P23588	EIF4B	[K].SPPYTAFLGNLPYDVTEESIKEFFR.[G]	1xPhospho [S93(99.6)]	-0.607995	0.628721
P21333	FLNA	[K].FNEEHIPDSPFVVPVASPSGDAR.[R]	1xPhospho [S17(95.6)]	1.90319	0.611402
Q16643	DBN1	[R].MAPTPIPTRSPSDSSTASTPVAEQIER.[A]	1xPhospho [S337(78.4)]	0.253645	0.59529
O43852	CALU	[K].VHNDAQSFDYDHDAFLGAEEAK.[T]	1xPhospho [S7(100)]	0.118619	0.587512
P46821	MAP1B	[R].TPQASTYSYETSDLCYTAEKKSPSEAR.[Q]	1xCarbamidomethyl [C15]; 1xPhospho [S24(98.7)]	0.395575	0.576816
P63010	AP2B1	[K].KPSETQELVQQVLSLATQDSDNPDLR.[D]	1xMethyl [K1(100)]	3.24006	0.568026
Q9P270	SLAIN2	[K].SSDRNPPLSPQSSIDSELSASELDEDSIGSNYK.[L]	1xPhospho [S9(97.5)]	0.0794576	0.544083
Q9P270	SLAIN2	[R].SGAVQGAGSLGPGSPVR.[A]	1xPhospho [S14(100)]	0.883551	0.537483
Q9P270	SLAIN2	[K].SVSPLVWCR.[Q]	1xCarbamidomethyl [C8]; 1xPhospho [S3(100)]	0.2924	0.526173
P63261	ACTG1	[-].MEEEIAALVIDNGSGMCK.[A]	1xAcetyl [N-Term]; 1xCarbamidomethyl [C17]; 1xOxidation [M16]	0.185591	0.523183
Q9UHB6	LIMA1	[R].KISENSYSLDDLEIGPGQLSSSTFDSEK.[N]	1xPhospho [S6(84.8)]	0.910154	0.519316
Q9BUA3	SPINDOC	[K].NLDPDPEPPSPDSPTETFAAPAEVR.[H]	1xPhospho [S13(99.8)]	-0.152833	0.513039
P46821	MAP1B	[K].TPGDFSYAYQKPEETTRSPDEEDYDYESYEK.[T]	1xPhospho [S18(97.2)]	-0.452686	0.512666
P21333	FLNA	[K].AFGPGLQGGSAGSPAR.[F]	1xPhospho [S10(91.8)]	0.284514	0.50506
Q9BUA3	SPINDOC	[R].SHILEQHPHTLDLSPSEK.[S]	1xPhospho [S14(90.2)]	1.27129	0.49568
Q01804	OTUD4	[K].RPEPSTLENITDDKYATVSSPSK.[S]	1xPhospho [S/T/Y]	-0.101658	0.48405
Q9P270	SLAIN2	[R].SGLPRPSAPSAGGIPVPR.[S]	1xMethyl [R5(100)]	-0.996463	0.455113
Q9Y6Y0	IVNS1ABP	[K].SLSFEMQQDELIEKPMSPMQYAR.[S]	1xPhospho [S3(84.2)]	-0.139748	0.435879
Q9Y6Y0	IVNS1ABP	[K].SLSFEMQQDELIEKPMSPMQYAR.[S]	1xOxidation [M]; 1xPhospho [S3(82.7)]	0.199658	0.435879
Q9Y2W1	THRAP3	[R].SPALKSPLQSVVVR.[R]	1xPhospho [S6(100)]	-0.577406	0.428258
Q99832	CCT7	[R].STVDAPTAAGR.[G]	1xMethyl [R11(100)]	Undefined	0.427243
P02765	AHSG	[K].CDSSPDSAEDVR.[K]	1xPhospho [S138(100)]	Undefined	0.427243
P46821	MAP1B	[K].VQSLEGEKLSPK.[S]	1xPhospho [S10(100)]	0.480935	0.423398
Q9Y6Y0	IVNS1ABP	[K].LLDGNLLDGQAEVFGSDDDHIQFVQK.[K]	1xPhospho [S16(100)]	-2.40419	0.414721
Q13263	TRIM28	[R].STAPSAAASASASAAASSPAGGGAEALELLEHCGVCR.[E]	2xCarbamidomethyl [C33; C36]; 1xPhospho [S18(77.1)]	-0.658618	0.413602
Q09666	AHNAK	[R].KGDRSPEPGQTWTR.[E]	1xPhospho [S5(100)]	-0.369253	0.409296
Q86V81	ALYREF	[R].NRPAPYSRPK.[Q]	1xMethyl [R2(100)]	0.62093	0.403549
P46821	MAP1B	[R].DVMSDETNNEETESPSQEFVNITK.[Y]	1xPhospho [T12(81.1)]	0.312804	0.401194
Q9UHB6	LIMA1	[R].KISENSYSLDDLEIGPGQLSSSTFDSEKNESR.[R]	1xPhospho [S8(91)]	-1.53542	0.394339
P46821	MAP1B	[K].SPSLSPSPPSPLEK.[T]	1xPhospho [S10(100)]	-0.115413	0.375311
P21333	FLNA	[K].IVGPSGAAVPCKVEPGLGADNSVVR.[F]	1xCarbamidomethyl [C11]; 1xGG [K12(100)]	-1.50695	0.372837
P46821	MAP1B	[K].TTKTPEDGDYSYEIIEK.[T]	1xPhospho [T/Y/S]	0.445122	0.363852
Q8WWI1	LMO7	[R].TPNNVVSTPAPSPDASQLASSLSSQK.[E]	1xPhospho [S16(99.2)]	-0.173667	0.358192
Q9Y2W1	THRAP3	[K].GSFSDTGLGDGK.[M]	1xPhospho [S4(88.7)]	-0.628954	0.352466
Q14532	KRT32	[R].DSLENTLTESEAR.[Y]	1xMethyl [R13(100)]	-0.472284	0.349034
P46821	MAP1B	[K].TLEVVSPSQSVTGSAGHTPYYQSPTDEK.[S]	1xPhospho [S/T/Y]	-0.631772	0.344312
P46821	MAP1B	[K].VSAEAEVAPVSPEVTQEVVEEHCASPEDK.[T]	1xCarbamidomethyl [C23]; 1xPhospho [S11(99.2)]	-0.243214	0.339957
P62736	ACTA2	[R].KDLYANNVLSGGTTMYPGIADR.[M]	1xDimethyl [K293(100)]	-0.526186	0.332737
P46821	MAP1B	[K].SDISPLTPR.[E]	1xPhospho [S4(100)]	-0.387376	0.318487
P11142	HSPA8	[K].FELTGIPPAPR.[G]	1xMethyl [R469(100)]	0.0211764	0.307555
P08559	PDHA1	[R].YHGHSMSDPGVSYR.[T]	1xPhospho [S5(84.9)]	0.0704042	0.307116
Q8TCJ2	STT3B	[R].VTNIFPK.[Q]	1xGG [K7(100)]	Undefined	0.305373
Q09666	AHNAK	[R].LPSGSGAASPTGSAVDIR.[A]	1xPhospho [S9(96.3)]	0.231947	0.305294
P02768	ALB	[K].KQTALVELVK.[H]	1xMethyl [K558(100)]	-0.00403666	0.298402
O75385	ULK1	[K].TPSSQNLLALLAR.[Q]	1xPhospho [S3(96.6)]	0.459624	0.29817
P46821	MAP1B	[K].TTSPPEVSGYSYEK.[T]	1xPhospho [S3(99.6)]	-0.426909	0.296253
P04792	HSPB1	[R].QLSSGVSEIR.[H]	1xPhospho [S3(98.6)]	-0.335907	0.295568
P46821	MAP1B	[K].QGSPDQVSPVSEMTSTSLYQDKQEGK.[S]	1xPhospho [S8(97.9)]	-0.789604	0.293638
P46821	MAP1B	[R].SLMSSPEDLTKDFEELKAEEVDVTK.[D]	1xOxidation [M3]; 2xPhospho [S4(98.3); S5(99.5)]	-0.548698	0.292851
P23588	EIF4B	[R].AASIFGGAKPVDTAAR.[E]	1xGG [K9(100)]	-0.89868	0.288109
P07814	EPRS1	[K].EYIPGQPPLSQSSDSSPTR.[N]	1xPhospho [T18(82.1)]	-1.00867	0.287945
P09651	HNRNPA1	[R].SGSGNFGGGRGGGFGGNDNFGR.[G]	1xDimethyl [R10(100)]	0.0156538	0.276642
Q5UIP0	RIF1	[R].ELDPSLVSANDSPSGMQTR.[C]	1xPhospho [S/T]	-0.987947	0.275989
P61160	ACTR2	[K].VGNIEIK.[D]	1xDimethyl [K7(100)]	0.446397	0.275729
Q92769	HDAC2	[R].MLPHAPGVQMQAIPEDAVHEDSGDEDGEDPDKR.[I]	1xOxidation [M10]; 1xPhospho [S22(100)]	0.54784	0.274013
Q92769	HDAC2	[R].MLPHAPGVQMQAIPEDAVHEDSGDEDGEDPDKR.[I]	1xPhospho [S22(100)]	-0.106221	0.274013
A6NHR9	SMCHD1	[R].LSVTWPEGDELLPNEVRPAGTPIGALR.[I]	1xMethyl [R17(100)]	-0.230217	0.271075
Q9BUA3	SPINDOC	[K].NLDPDPEPPSPDSPTETFAAPAEVR.[H]	2xPhospho [S10(100); S13(94.9)]	0.548004	0.259707
P46821	MAP1B	[K].VLSPLRSPPLIGSESAYESFLSADDK.[A]	2xPhospho [S1396(100); S1400(100)]	-0.25697	0.258396
O75821	EIF3G	[K].GIPLATGDTSPEPELLPGAPLPPPK.[E]	1xPhospho [T6(91.8)]	0.277427	0.252887
Q01804	OTUD4	[R].QNIVLPSDEKGELDLSLENLDLSK.[D]	1xPhospho [S16(98.7)]	0.389553	0.247053
P21333	FLNA	[R].ALTQTGGPHVK.[A]	1xGG [K11(100)]	-0.558582	0.238923
P46821	MAP1B	[R].SLMSSPEDLTKDFEELKAEEVDVTK.[D]	2xPhospho [S4(92.3); S5(92.3)]	0.331114	0.238859
P27824	CANX	[K].SDAEEDGGTVSQEEEDRKPK.[A]	1xPhospho [S11(84.6)]	-0.337366	0.235999
Q9BQA1	WDR77	[R].KETPPPLVPPAAR.[E]	1xPhospho [T5(100)]	-0.0779229	0.232833
P27708	CAD	[R].KVAEPELMGTPDGTCYPPPPVPR.[Q]	1xCarbamidomethyl [C15]; 1xPhospho [T14(80.9)]	1.40803	0.228345
P23588	EIF4B	[R].SRTGSESSQTGTSTTSSR.[N]	1xPhospho [T/S]	0.115916	0.228167
P46821	MAP1B	[K].LGDVSPTQIDVSQFGSFKEDTK.[M]	1xPhospho [S1501(97.7)]	-0.0240198	0.225163
Q01804	OTUD4	[K].TAADVVSPGANSVDSR.[V]	1xPhospho [S7(99.9)]	0.251796	0.224525
P04264	KRT1	[R].GGSGGGGGGSSGGRGSGGGSSGGSIGGR.[G]	1xMethyl [R14(100)]	-0.0634734	0.222799
P23588	EIF4B	[R].SQSSDTEQQSPTSGGGK.[V]	1xPhospho [S3(98.6)]	0.0957941	0.222186
Q9BUA3	SPINDOC	[R].VTQQEKTPPPRPSPLEAGSDGCEEPK.[Q]	1xCarbamidomethyl [C22]; 1xPhospho [T7(99.3)]	-0.136578	0.22146
Q8WWI1	LMO7	[R].VTTEIQLPSQSPVEEQSPASLSSLR.[S]	1xPhospho [S11(96.6)]	-0.244424	0.219221
P29692	EEF1D	[R].ATAPQTQHVSPMR.[Q]	1xPhospho [S10(100)]	-0.527789	0.21874
Q13263	TRIM28	[R].LASPSGSTSSGLEVVAPEGTSAPGGGPGTLDDSATICR.[V]	1xCarbamidomethyl [C37]; 1xPhospho [S3(76.1)]	0.104324	0.217418
Q9NYF8	BCLAF1	[R].AEGEWEDQEALDYFSDKESGK.[Q]	1xPhospho [S385(100)]	0.0800783	0.216026
P54652	HSPA2	[R].IINEPTAAAIAYGLDKK.[GV]	1xGG [K16(92.3)]	0.548368	0.212353
P46821	MAP1B	[K].EVPSKEEPSPVKAEVAEK.[Q]	1xPhospho [S9(100)]	0.245562	0.207157
O43318	MAP3K7	[R].RRSIQDLTVTGTEPGQVSSR.[S]	1xPhospho [S439(100)]	0.0256636	0.192178
P68104	EEF1A1	[R].VETGVLKPGMVVTFAPVNVTTEVK.[S]	1xGG [K7(100)]	-0.553701	0.188737
P21333	FLNA	[K].VTAQGPGLEPSGNIANK.[T]	1xGG [K17(100)]	-0.460082	0.188636
P27708	CAD	[R].KWPQGAVPQLPPSAPATSEMTTTPERPR.[R]	1xPhospho [S18(82.8)]	0.538234	0.187858
P35579	MYH9	[K].GAGDGSDEEVDGKADGAEAKPAE.[-]	1xPhospho [S1943(100)]	0.0157231	0.177578
P46821	MAP1B	[R].ESSPLYSPTFSDSTSAVK.[E]	2xPhospho [S/T/Y]	0.372659	0.176672
P27708	CAD	[K].WPQGAVPQLPPSAPATSEMTTTPERPR.[R]	1xPhospho [T/S]	-0.22045	0.169733
P46821	MAP1B	[R].ASVSPMDEPVPDSESPIEK.[V]	1xPhospho [S15(90.4)]	0.187445	0.160357
Q13283	G3BP1	[K].SSSPAPADIAQTVQEDLR.[T]	1xPhospho [S3(98.7)]	-0.138446	0.155797
P46821	MAP1B	[R].TTKSPSDSGYSYETIGK.[T]	1xPhospho [S4(98.9)]	-0.150109	0.15318
Q7Z5H3	ARHGAP22	[R].TSSLDGAAVAVLSR.[T]	1xPhospho [S3(77.2)]	-0.132208	0.151156
P10644	PRKAR1A	[R].VLGPCSDILK.[R]	1xCarbamidomethyl [C5]; 1xMethyl [K10(100)]	0.142203	0.144496
P02452	COL1A1	[K].SGDRGETGPAGPAGPVGPVGAR.[G]	1xMethyl [R22(100)]	-0.257527	0.143785
P23588	EIF4B	[K].SLENETLNKEEDCHSPTSKPPKPDQPLK.[V]	1xCarbamidomethyl [C13]; 1xPhospho [S15(99.8)]	-0.0704565	0.142603
P35527	KRT9	[R].VCGRGGGGSFGYSYGGGSGGGFSASSLGGGFGGGSR.[G]	1xCarbamidomethyl [C2]; 1xDimethyl [R4(100)]	-0.793412	0.135122
Q14315	FLNC	[R].LGSFGSITR.[Q]	1xPhospho [S3(100)]	0.771522	0.13144
P27824	CANX	[K].QKSDAEEDGGTVSQEEEDRKPK.[A]	1xPhospho [S554(90.2)]	0.260138	0.13103
Q9UKA4	AKAP11	[R].NVIPDTPPSTPLVPSR.[A]	1xPhospho [T6(100)]	-0.136999	0.129044
P13645	KRT10	[R].VLDELTLTK.[A]	1xGG [K9(100)]	-0.330277	0.128339
Q09666	AHNAK	[K].MPKFSVSGLKAEGPDVAVDLPK.[G]	1xOxidation [M1]; 1xAcetyl [K10(96)]; 1xPhospho [S7(83)]	-0.151099	0.127958
P13646	KRT13	[K].MIGFPSSAGSVSPR.[S]	1xPhospho [S10(89)]	-0.581415	0.124379
Q9NYF8	BCLAF1	[R].IDISPSTLR.[K]	1xPhospho [S4(100)]	-0.10639	0.119211
P46821	MAP1B	[R].ESSPLYSPTFSDSTSAVK.[E]	1xPhospho [S7(100)]	-0.185914	0.117071
P46821	MAP1B	[K].VLSPLRSPPLIGSESAYESFLSADDK.[A]	1xPhospho [S7(97.6)]	0.0960941	0.110541
P23588	EIF4B	[R].SQSSDTEQQSPTSGGGK.[V]	2xPhospho [S4(96.7); S10(98.7)]	0.324538	0.105298
Q8WUY3	PRUNE2	[R].NLSLTDFVGDESPSPERLK.[N]	1xPhospho [S597(97.8)]	0.077227	0.101952
P31943	HNRNPH1	[K].HTGPNSPDTANDGFVR.[L]	1xPhospho [S6(90.6)]	-0.0675558	0.097073
Q9Y2W1	THRAP3	[R].ERSPALKSPLQSVVVR.[R]	2xPhospho [S3(100); S8(100)]	0.0846897	0.0938253
P35527	KRT9	[R].VCGRGGGGSFGYSYGGGSGGGFSASSLGGGFGGGSR.[G]	1xCarbamidomethyl [C2]; 1xMethyl [R4(100)]	0.0330961	0.0876986
Q9UQ35	SRRM2	[K].SSTPPGESYFGVSSLQLK.[G]	1xPhospho [T3(98.1)]	-0.120801	0.0866561
Q9UHB6	LIMA1	[K].SEVQQPVHPKPLSPDSR.[A]	1xPhospho [S13(100)]	-0.0612701	0.086638
Q8WWI1	LMO7	[K].EVAATEEDVTRLPSPTSPFSSLSQDQAATSK.[A]	1xPhospho [S988(95)]	-0.0579635	0.0832296
Q01804	OTUD4	[R].ESNYFGLSPEER.[R]	1xPhospho [S8(100)]	0.0865378	0.0774485
P46821	MAP1B	[K].QGSPDQVSPVSEMTSTSLYQDKQEGK.[S]	2xPhospho [S3(99.9); S8(95.4)]	-0.189986	0.0733601
O14744	PRMT5	[K].AAILPTSIFLTNK.[K]	1xGG [K240(100)]	-0.171528	0.0729816
Q16637	SMN1	[R].GTGQSDDSDIWDDTALIK.[A]	1xPhospho [S/T]	-0.196153	0.0716013
Q9BUA3	SPINDOC	[R].AEQPSPPNSDSGQDAHPDPDANPDAAR.[M]	1xPhospho [S148(78.4)]	0.126997	0.0691004
Q9NYF8	BCLAF1	[K].QKFNDSEGDDTEETEDYR.[Q]	1xPhospho [S397(100)]	-0.0610498	0.0689392
P21333	FLNA	[K].SPFSVAVSPSLDLSK.[I]	1xGG [K15(100)]	0.197343	0.067745
O95218	ZRANB2	[K].EVEDKESEGEEEDEDEDLSK.[Y]	1xPhospho [S7(100)]	0.0436728	0.06752
P21333	FLNA	[R].GAGTGGLGLAVEGPSEAK.[M]	1xGG [K18(100)]	-0.197375	0.0654793
Q14247	CTTN	[R].LPSSPVYEDAASFK.[A]	1xPhospho [S4(89.6)]	-0.0708552	0.0622401
Q9Y2W1	THRAP3	[R].ASAVSELSPR.[E]	1xPhospho [S8(100)]	0.109987	0.0591086
Q9UKA4	AKAP11	[R].SLSEEVESSESGELPEVDVK.[S]	1xPhospho [S3(97.8)]	-0.0534829	0.0562447
P61978	HNRNPK	[K].IIPTLEEGLQLPSPTATSQLPLESDAVECLNYQHYK.[G]	1xCarbamidomethyl [C29]; 1xPhospho [T15(79.1)]	-0.0647422	0.051544
P27708	CAD	[R].IHRASDPGLPAEEPK.[E]	1xPhospho [S1859(100)]	0.0406073	0.0493217
P14678	SNRPB	[R].AAGRGIPAGVPMPQAPAGLAGPVR.[G]	1xDimethyl [R4(100)]	0.0849965	0.0406737
Q9BUA3	SPINDOC	[R].AESPSPAPPPGLR.[G]	1xPhospho [S3(100)]	0.00766277	0.0404692
Q6P2Q9	PRPF8	[K].DLILADYGKK.[N]	1xMethyl [K9(99.3)]; 1xPhospho [Y7(100)]	-0.0187086	0.0390069
P46821	MAP1B	[K].AAEAGGAEEQYGFLTTPTK.[Q]	1xPhospho [T16(87.2)]	-0.0477019	0.0336141
Q9UKA4	AKAP11	[R].EDSGLFSPIR.[S]	1xPhospho [S7(100)]	0.0361154	0.032739
Q9UHB6	LIMA1	[R].ETPHSPGVEDAPIAK.[V]	1xPhospho [S5(100)]	0.0225336	0.0325046
P46821	MAP1B	[K].TATCHSSSSPPIDAASAEPYGFR.[A]	1xCarbamidomethyl [C4]; 1xPhospho [T3(91.4)]	-0.0536	0.031818
Q12888	TP53BP1	[R].SDSPEIPFQAAAGPSDGLDASSPGNSFVGLR.[V]	1xPhospho [S]	0.0492252	0.0300415
Q12888	TP53BP1	[R].RSDSPEIPFQAAAGPSDGLDASSPGNSFVGLR.[V]	1xPhospho [S2(81.6)]	-0.0924258	0.0300415
P54105	CLNS1A	[K].FEEESKEPVADEEEEDSDDDVEPITEFR.[F]	1xPhospho [S17(100)]	-0.0231826	0.0296794
Q13501	SQSTM1	[R].LTPVSPESSSTEEK.[S]	1xPhospho [S5(100)]	-0.0515561	0.0275676
Q9NYF8	BCLAF1	[K].LKDLFDYSPPLHK.[N]	1xPhospho [S8(100)]	-0.0115191	0.025318
Q9P270	SLAIN2	[R].RGTFSDQELDAQSLDDEDDNMHHAVYPAVNR.[F]	1xPhospho [S5(97)]	-0.0230983	0.0251821
P46821	MAP1B	[R].SLMSSPEDLTKDFEELKAEEVDVTK.[D]	1xPhospho [S/T]	-0.0551931	0.024513
P46060	RANGAP1	[K].ILDPNTGEPAPVLSSPPPADVSTFLAFPSPEK.[L]	1xPhospho [S29(94.1)]	0.019808	0.0231302
Q13435	SF3B2	[R].VAAPVGPVGPTPTVLPMGAPVPRPR.[G]	1xMethyl [R23(86.9)]	0.0207545	0.0216799
Q9NQC3	RTN4	[-].MEDLDQSPLVSSSDSPPRPQPAFK.[Y]	1xAcetyl [N-Term]; 1xPhospho [S15(98.5)]	-0.00496982	0.0210872
P21333	FLNA	[K].DAGEGLLAVQITDPEGKPK.[K]	1xGG [K17(99.2)]	-0.0876435	0.0142056
Q15208	STK38	[R].RQLAFSTVGTPDYIAPEVFMQTGYNK.[L]	1xPhospho [S281(80.8)]	-0.0234325	0.0138954
Q01518	CAP1	[R].SGPKPFSAPKPQTSPSPK.[R]	1xPhospho [T13(87.5)]	0.0247342	0.012655
Q8WX92	NELFB	[R].KPSPAQAAETPALELPLPSVPAPAPL.[-]	1xPhospho [S3(94.2)]	-0.0115488	0.0120152
Q7L9L4	MOB1B	[K].HAEATLGSGNLR.[MQ]	1xPhospho [T5(100)]	-0.0313372	0.0104577
P23588	EIF4B	[R].TGSESSQTGTSTTSSR.[N]	1xPhospho [S3(100)]	-0.0181679	0.00980306
Q9NYF8	BCLAF1	[K].ETQSPEQVK.[S]	1xPhospho [S4(99.9)]	-0.00682728	0.00705309
A0A075B6S2	IGKV2D-29	[R].FSGSGSGTDFTLK.[I]	1xGG [K13(100)]	0.0196605	0.00601107
O14744	PRMT5	[K].CLLDRVPEEEKDTNVQVLMVLGAGR.[G]	1xCarbamidomethyl [C1]; 1xAcetyl [K11(100)]	Undefined	0
O43707	ACTN4	[R].DYETATLSDIK.[A]	1xMethyl [K11(100)]	Undefined	0
O43707	ACTN4	[K].LVSIGAEEIVDGNAK.[M]	1xDimethyl [K15(100)]	Undefined	0
O43795	MYO1B	[K].EAVTTIAAYWHGTQAR.[R]	1xDimethyl [R16(100)]	Undefined	0
P04264	KRT1	[R].EQIKSLNNQFASFIDK.[V]	1xGG [K4(100)]; 1xPhospho [S5(100)]	Undefined	0
P11021	HSPA5	[R].IINEPTAAAIAYGLDKR.[E]	1xGG [K16(100)]	Undefined	0
P20839	IMPDH1	[K].NLIDAGVDGLR.[V]	1xMethyl [R11(100)]	Undefined	0
P21333	FLNA	[K].VGSAADIPINISETDLSLLTATVVPPSGREEPCLLKR.[L]	1xCarbamidomethyl [C33]; 1xMethyl [R29(83.4)]; 1xAcetyl [K36(100)]	Undefined	0
P21333	FLNA	[K].VQGPKGLVEPVDVVDNADGTQTVNYVPSR.[E]	1xAcetyl [K5(100)]	Undefined	0
P23396	RPS3	[K].DEILPTTPISEQK.[G]	1xPhospho [T7(80)]	Undefined	0
P27708	CAD	[R].NSVTGGTAAFEPSVDYCVVKIPR.[W]	1xCarbamidomethyl [C17]; 1xAcetyl [K20(100)]	Undefined	0
P35908	KRT2	[K].KYEDEINKR.[T]	1xGG [K1(100)]	Undefined	0
P36776	LONP1	[K].AKLSSDVLTLLIK.[Q]	1xGG [K13(100)]	Undefined	0
P54652	HSPA2	[R].IINEPTAAAIAYGLDKK.[GV]	1xDimethyl [K17(88.9)]	Undefined	0
P60709	ACTB	[R].CPEALFQPSFLGMESCGIHETTFNSIMK.[C]	2xCarbamidomethyl [C1; C16]; 1xOxidation [M27]; 1xAcetyl [K28(100)]	Undefined	0
P60709	ACTB	[R].KDLYANTVLSGGTTMYPGIADR.[M]	1xAcetyl [K1(100)]	Undefined	0
P60709	ACTB	[KR].SYELPDGQVITIGNER.[F]	1xMethyl [R16(100)]	Undefined	0
P60709	ACTB	[K].EKLCYVALDFEQEMATAASSSSLEK.[S]	1xCarbamidomethyl [C4]; 1xAcetyl [K2(100)]	Undefined	0
P61160	ACTR2	[K].ILLTEPPMNPTK.[N]	1xDimethyl [K12(100)]; 1xPhospho [T4(100)]	Undefined	0
P61978	HNRNPK	[K].KIIPTLEEGLQLPSPTATSQLPLESDAVECLNYQHYK.[G]	1xCarbamidomethyl [C30]; 1xPhospho [S/T/Y]	Undefined	0
P83111	LACTB	[K].WAGGGFLSTVGDLLK.[F]	1xDimethyl [K15(100)]; 2xPhospho [S8(100); T9(100)]	Undefined	0
Q01082	SPTBN1	[R].AQTLPTSVVTITSESSPGKR.[E]	1xPhospho [S16(84)]	Undefined	0
Q0ZGT2	NEXN	[K].GSAASTCILTIESK.[N]	1xCarbamidomethyl [C7]; 1xGG [K14(100)]	Undefined	0
Q15365	PCBP1	[R].QVTITGSAASISLAQYLINAR.[L]	1xDimethyl [R21(100)]	Undefined	0
Q16576	RBBP7	[K].HPAKPDPSGECNPDLR.[L]	1xCarbamidomethyl [C11]; 1xMethyl [K4(100)]	Undefined	0
Q16643	DBN1	[R].LSSPVLHR.[L]	1xPhospho [S3(100)]	Undefined	0
Q7L2J0	MEPCE	[K].DITDPLSLNTCTDEGHVVLASPLK.[T]	1xCarbamidomethyl [C11]; 1xPhospho [S21(100)]	Undefined	0
Q7Z3Y8	KRT27	[R].ALEEANADLEQK.[I]	1xDimethyl [K12(100)]	Undefined	0
Q9P270	SLAIN2	[R].LSLQGHPTDLQTSNVKNEEK.[L]	1xPhospho [S2(83)]	Undefined	0
Q9UHB6	LIMA1	[R].ASSLSESSPPK.[A]	1xPhospho [S]	Undefined	0
A0A0J9YX57	MAGEB6B	[K].QEESRSSSSSSAVCQGARR.[R]	1xCarbamidomethyl [C14]; 1xPhospho [S7(79.4)]	0	0
A0A1W2PQL4	ZNF722	[K].GGYNEVK.[Q]	1xDimethyl [K7(100)]	0	0
A6NF34	ANTXRL	[K].EPPPVQKPEK.[E]	1xGG [K10(99.3)]	0	0
A6NK02	TRIM75	[K].QLADLQK.[L]	1xDimethyl [K7(100)]	0	0
O00308	WWP2	[K].VVSAKPK.[V]	1xDimethyl [K7(99.6)]; 1xGG [K5(99.6)]	0	0
O00423	EML1	[K].KPTGSLPSPSGVR.[K]	1xDimethyl [R13(91.3)]; 1xPhospho [T3(85.6)]	0	0
O00534	VWA5A	[K].KIVAELQDK.[M]	1xAcetyl [K1(100)]	0	0
O14628	ZNF195	[K].QLSDLTK.[H]	1xDimethyl [K7(100)]	0	0
O14904	WNT9A	[K].YETALK.[V]	1xDimethyl [K6(100)]	0	0
O15014	ZNF609	[K].APSLTDLVK.[S]	1xPhospho [T5(99.9)]	0	0
O15550	KDM6A	[R].EALGGLDSR.[L]	1xMethyl [R9(100)]	0	0
O43613	HCRTR1	[R].WADDLYPK.[I]	1xGG [K8(100)]	0	0
O60256	PRPSAP2	[R].LGIAVIHGEAQDAESDLVDGRHSPPMVR.[S]	1xPhospho [S23(99.5)]	0	0
O60641	SNAP91	[K].KPGNNEGSGAPSPLSK.[S]	1xAcetyl [K1(100)]; 1xPhospho [S8(97.4)]	0	0
O60682	MSC	[K].RPRVAGGGGAGGSAGGGGK.[K]	1xMethyl [R3(85.4)]; 1xDimethyl [K19(100)]	0	0
O75022	LILRB3	[K].EGSPEPLDRNNPLEPK.[N]	2xDimethyl [R9(100); K16(100)]; 1xPhospho [S3(100)]	0	0
O75069	TMCC2	[K].KNQKSAQTIAQLHK.[K]	1xMethyl [K]; 1xDimethyl [K4(98.2)]; 1xPhospho [S5(98.2)]	0	0
O75746	SLC25A12	[R].YLGLYNDPNSNPK.[I]	1xPhospho [S10(95.8)]	0	0
O94979	SEC31A	[K].VDGANVALK.[D]	1xDimethyl [K9(100)]	0	0
O95395	GCNT3	[R].NILYNFLKLPAK.[R]	1xDimethyl [K12(100)]; 1xGG [K8(100)]; 1xPhospho [Y4(100)]	0	0
P01023	A2M	[K].ALLAYAFALAGNQDK.[R]	1xAcetyl [K15(100)]	0	0
P01023	A2M	[K].DTVIKPLLVEPEGLEK.[E]	1xMethyl [K5(100)]	0	0
P02545	LMNA	[R].SGAQASSTPLSPTR.[I]	1xPhospho [T13(99.8)]	0	0
P08727	KRT19	[K].SRLEQEIATYR.[S]	1xMethyl [R2(100)]	0	0
P0DMV9	HSPA1B	[R].FELSGIPPAPR.[G]	1xMethyl [R11(100)]	0	0
P10644	PRKAR1A	[R].TDSREDEISPPPPNPVVK.[G]	1xPhospho [S9(90.2)]	0	0
P11717	IGF2R	[K].ALSSLHGDDQDSEDEVLTIPEVK.[V]	1xPhospho [S12(100)]	0	0
P11940	PABPC1	[-].MNPSAPSYPMASLYVGDLHPDVTEAMLYEK.[F]	1xAcetyl [N-Term]; 1xOxidation [M10]	0	0
P13942	COL11A2	[R].GLSLADGK.[W]	1xDimethyl [K8(100)]; 1xPhospho [S3(100)]	0	0
P14678	SNRPB	[R].GVGGPSQQVMTPQGR.[G]	1xMethyl [R15(100)]	0	0
P16402	H1-3	[K].AASGEGKPK.[A]	1xMethyl [K9(100)]	0	0
P17612; P22694	PRKACA	[R].TWTLCGTPEYLAPEIILSK.[G]	1xCarbamidomethyl [C5]; 1xPhospho [T/Y/S]	0	0
P23246	SFPQ	[R].SRGGGGGGFHR.[R]	1xDimethyl [R2(100)]	0	0
P27816	MAP4	[K].DMESPTKLDVTLAK.[D]	1xPhospho [S4(98.7)]	0	0
P27824	CANX	[K].AEEDEILNRSPR.[N]	1xPhospho [S10(100)]	0	0
P27987	ITPKB	[R].AVLSPGSVFSPGR.[G]	1xDimethyl [R13(100)]	0	0
P35221	CTNNA1	[R].TPEELDDSDFETEDFDVR.[S]	1xPhospho [S8(100)]	0	0
P35354	PTGS2	[R].SGLDDINPTVLLK.[E]	1xPhospho [T9(99.6)]	0	0
P35527	KRT9	[R].GSRGGSGGSYGGGGSGGGYGGGSGSR.[G]	1xMethyl [R3(100)]	0	0
P35606	COPB2	[R].STAQQELDGKPASPTPVIVASHTANKEEK.[S]	1xPhospho [S/T]	0	0
P40222	TXLNA	[R].RPEGPGAQAPSSPR.[V]	1xPhospho [S12(98.5)]	0	0
P41240	CSK	[K].GDVLTIVAVTK.[D]	1xAcetyl [K11(100)]	0	0
P42357	HAL	[R].EVIDSIIKEK.[T]	1xAcetyl [K]	0	0
P43487	RANBP1	[K].VAEKLEALSVKEETKEDAEEK.[Q]	1xMethyl [K15(88.3)]; 1xGG [K21(88.5)]	0	0
P46821	MAP1B	[R].ADSRESLKPAAKPLPSK.[S]	1xPhospho [S3(98.6)]	0	0
P46821	MAP1B	[K].HMDPPPAPVQDRSPSPR.[H]	2xPhospho [S13(100); S15(100)]	0	0
P46821	MAP1B	[K].SKPLAASPKPAGLK.[E]	1xPhospho [S7(100)]	0	0
P46821	MAP1B	[R].SVNFSLTPNEIK.[V]	1xPhospho [T7(100)]	0	0
P46821	MAP1B	[K].TELSPSFINPNPLEWFASEEPTEESEKPLTQSGGAPPPPGGK.[Q]	1xPhospho [S/T]	0	0
P46821	MAP1B	[K].TTRTPDTSTYCYETAEK.[I]	1xCarbamidomethyl [C11]; 1xPhospho [T/S/Y]	0	0
P46821	MAP1B	[K].TTRTPEEGGYSYDISEK.[T]	1xPhospho [T/Y/S]	0	0
P49023	PXN	[K].TGSSSPPGGPPKPGSQLDSMLGSLQSDLNK.[L]	1xPhospho [T/S]	0	0
P49736	MCM2	[R].GLLYDSDEEDEERPAR.[K]	1xPhospho [S6(100)]	0	0
P50416	CPT1A	[R].KPMLYSFQTSLPR.[L]	1xOxidation [M3]; 1xMethyl [R13(77.5)]; 2xPhospho [S6(92.2); Y/T/S]	0	0
P62318	SNRPD3	[K].NQGSGAGRGK.[A]	1xDimethyl [R8(100)]	0	0
P62987	UBA52	[R].LIFAGKQLEDGR.[T]	1xGG [K6(100)]	0	0
P62987	UBA52	[K].TLTGKTITLEVEPSDTIENVK.[A]	1xGG [K5(100)]	0	0
P67870	CSNK2B	[K].IHPMAYQLQLQAASNFKSPVK.[T]	1xPhospho [S/Y]	0	0
P82094	TMF1	[R].SATPVNCEQPDILVSSTPINEGQTVLDK.[V]	1xCarbamidomethyl [C7]; 1xPhospho [T3(80.9)]	0	0
P98179	RBM3	[R].SYSRGGGDQGYGSGR.[Y]	1xDimethyl [R4(100)]	0	0
Q00839	HNRNPU	[R].AKSPQPPVEEEDEHFDDTVVCLDTYNCDLHFK.[I]	2xCarbamidomethyl [C21; C27]; 1xPhospho [S/T/Y]	0	0
Q00839	HNRNPU	[R].RGNMPQRGGGGGGSGGIGYPYPR.[A]	2xDimethyl [R1(100); R7(100)]	0	0
Q01082	SPTBN1	[R].RPPSPEPSTK.[V]	1xPhospho [S4(100)]	0	0
Q01804	OTUD4	[R].VQRPKEESSEDENEVSNILR.[S]	2xPhospho [S8(100); S9(100)]	0	0
Q01844	EWSR1	[R].RGGPGGPPGPLMEQMGGR.[R]	1xDimethyl [R1(100)]	0	0
Q03181	PPARD	[R].KPFSDIIEPK.[F]	1xDimethyl [K1(100)]	0	0
Q05639	EEF1A2	[K].MDSTEPAYSEKR.[Y]	1xDimethyl [R12(87.9)]	0	0
Q05639	EEF1A2	[K].GSFKYAWVLDK.[L]	1xDimethyl [K4(100)]	0	0
Q06187	BTK	[K].NAPSTAGLGYGSWEIDPK.[D]	1xDimethyl [K18(100)]	0	0
Q06210	GFPT1	[R].VDSTTCLFPVEEK.[A]	1xCarbamidomethyl [C6]; 1xPhospho [S/T]	0	0
Q0VD86	INCA1	[R].QSIINELKK.[A]	1xAcetyl [K8(98.6)]	0	0
Q12888	TP53BP1	[K].TSEIEPKNSPEDLGLSLTGDSCK.[L]	1xCarbamidomethyl [C22]; 1xPhospho [S/T]	0	0
Q13151	HNRNPA0	[R].SNSGPYRGGYGGGGGYGGSSF.[-]	1xDimethyl [R7(100)]	0	0
Q13310	PABPC4	[R].AAVAAAAPRAVAPYK.[Y]	1xDimethyl [R9(100)]	0	0
Q13547	HDAC1	[R].MLPHAPGVQMQAIPEDAIPEESGDEDEDDPDKR.[I]	1xPhospho [S22(100)]	0	0
Q14123	PDE1C	[-].MESPTKEIEEFESNSLK.[Y]	1xAcetyl [N-Term]; 1xPhospho [S3(89)]	0	0
Q14534	SQLE	[K].IYPQIPDHLK.[E]	1xDimethyl [K10(100)]	0	0
Q14686	NCOA6	[R].SIVTTLVPSELISAVPTTK.[S]	1xDimethyl [K19(100)]; 3xPhospho [S9(85); T18(86.4); T/S]	0	0
Q15014	MORF4L2	[K].VASAEYHRK.[A]	1xMethyl [R/K]; 1xDimethyl [K9(86.3)]; 1xPhospho [Y6(100)]	0	0
Q15019	SEPTIN2	[K].IYHLPDAESDEDEDFKEQTR.[L]	1xPhospho [S9(100)]	0	0
Q16666	IFI16	[K].TSLSAPPNSSSTENPK.[T]	1xMethyl [K16(100)]	0	0
Q1KMD3	HNRNPUL2	[R].SKSPLPPEEEAKDEEEDQTLVNLDTYTSDLHFQVSK.[D]	1xPhospho [S3(81.3)]	0	0
Q4G0P3	HYDIN	[R].ILFTPEENK.[D]	1xDimethyl [K9(100)]	0	0
Q52WX2	SBK1	[R].TLAASDVTK.[H]	1xDimethyl [K9(100)]	0	0
Q5JR59	MTUS2	[K].KELEENFEK.[L]	1xDimethyl [K9(100)]	0	0
Q5MNZ6	WDR45B	[K].QSSLASASFLPK.[Y]	1xAcetyl [K12(100)]	0	0
Q5T7B8	KIF24	[R].EADLGEACQSR.[E]	1xCarbamidomethyl [C8]; 1xPhospho [S10(100)]	0	0
Q5THJ4	VPS13D	[K].IATASIGGTK.[V]	1xGG [K10(100)]; 1xPhospho [T9(99.2)]	0	0
Q5UIP0	RIF1	[K].VEEPSQCLASGTAISELIIEDNNASPQK.[L]	1xCarbamidomethyl [C7]; 1xPhospho [S25(100)]	0	0
Q5VT25	CDC42BPA	[K].EAYDSTLPLIKTTQAAAIIDHER.[I]	1xMethyl [R23(99.9)]; 2xPhospho [S5(81); T6(81)]	0	0
Q66K74	MAP1S	[R].AGGLGAEETPPTSVSESLPTLSDSDPVPLAPGAADSDEDTEGFGVPR.[H]	1xPhospho [S36(95.3)]	0	0
Q66K74	MAP1S	[R].GPSGSASSRPGVSATPPK.[S]	1xGG [K18(100)]	0	0
Q66K74	MAP1S	[R].LSLSPLR.[G]	1xPhospho [S4(99.7)]	0	0
Q66K89	E4F1	[-].MEGAMAVR.[V]	1xMethyl [R8(100)]	0	0
Q6GMV3	PTRHD1	[K].ELAETLQQK.[N]	1xDimethyl [K9(100)]	0	0
Q6GTS8	PM20D1	[R].VAMKEALK.[G]	1xAcetyl [K4(98.9)]	0	0
Q6N021	TET2	[R].TAASVLNNFIESPSK.[L]	1xPhospho [S12(98.8)]	0	0
Q6P2E9	EDC4	[R].TRSPDVISSASTALSQDIPEIASEALSR.[G]	1xPhospho [T1(85.2)]	0	0
Q6PI77	GPRASP3	[K].LIFNQK.[E]	1xDimethyl [K6(100)]	0	0
Q6PKG0	LARP1	[R].AVTPVPTKTEEVSNLK.[T]	1xPhospho [T3(100)]	0	0
Q6QEF8	CORO6	[K].FRHVFGQAAK.[A]	1xDimethyl [K10(100)]	0	0
Q6ZSZ6	TSHZ1	[K].QLVLDPVVEEK.[I]	1xDimethyl [K11(100)]	0	0
Q6ZU69	SPATA31F1	[R].EEAEKPQK.[L]	1xDimethyl [K5(99.9)]	0	0
Q7Z7A1	CNTRL	[R].QEALDLELQMEK.[Q]	1xDimethyl [K12(100)]	0	0
Q86SE5	RALYL	[K].KVDIEAIFSK.[Y]	1xMethyl [K1(100)]; 1xPhospho [S9(100)]	0	0
Q86UE4	MTDH	[K].SQEPIPDDQKVSDDDKEKGEGALPTGK.[S]	1xPhospho [S12(100)]	0	0
Q86V81	ALYREF	[R].AGSQGGRGGGAQAAAR.[V]	1xDimethyl [R7(100)]	0	0
Q86V81	ALYREF	[R].NRGAGGFGGGGGTR.[R]	1xDimethyl [R2(100)]	0	0
Q86YS7	C2CD5	[K].NQTYSFSPSK.[S]	1xDimethyl [K10(100)]	0	0
Q8IW41	MAPKAPK5	[K].IDQGDLMTPQFTPYYVAPQVLEAQR.[R]	1xPhospho [T12(94.2)]	0	0
Q8IWF2	FOXRED2	[R].LNSGNAFGK.[K]	1xDimethyl [K9(100)]	0	0
Q8IYB3	SRRM1	[K].VPKPEPIPEPKEPSPEK.[N]	1xPhospho [S14(100)]	0	0
Q8NB78	KDM1B	[R].ITDPTIDKR.[M]	1xAcetyl [K8(100)]; 1xPhospho [T5(99.2)]	0	0
Q8NCM2	KCNH5	[K].SVPQASSPK.[S]	1xDimethyl [K9(100)]	0	0
Q8ND56	LSM14A	[R].SPVSTRPLPSASQK.[A]	1xPhospho [S1(100)]	0	0
Q8NFP4	MDGA1	[R].QNALTQNPK.[R]	1xPhospho [T5(100)]	0	0
Q8TD26	CHD6	[R].AILEKNFSFLTK.[G]	1xDimethyl [K12(98.7)]; 2xPhospho [S8(100); T11(100)]	0	0
Q8WU17	RNF139	[K].INSLPEIKGSR.[L]	1xMethyl [R11(89.2)]; 1xPhospho [S10(100)]	0	0
Q8WUA2	PPIL4	[R].INHTVILDDPFDDPPDLLIPDRSPEPTR.[E]	1xPhospho [S23(93.8)]	0	0
Q8WUY3	PRUNE2	[K].EISELEEEKTIPTK.[E]	2xMethyl [K]	0	0
Q8WWI1	LMO7	[R].RGESLDNLDSPR.[S]	1xPhospho [S4(100)]	0	0
Q8WWI1	LMO7	[R].SASVNKEPVSLPGIMR.[R]	1xPhospho [S1(88.9)]	0	0
Q8WZ42	TTN	[K].TASIEIVTLDKPDPPK.[G]	1xPhospho [T8]	0	0
Q92538	GBF1	[R].ADAPDAGAQSDSELPSYHQNDVSLDR.[G]	1xPhospho [S/Y]	0	0
Q92538	GBF1	[R].GYTSDSEVYTDHGRPGK.[I]	1xPhospho [S/Y/T]	0	0
Q96CM3	RPUSD4	[K].LSVGTLKKLGLEQSK.[A]	2xAcetyl [K7(100); K8(100)]; 1xPhospho [S14(100)]	0	0
Q96CU9	FOXRED1	[R].FYLGEK.[I]	1xDimethyl [K6(100)]	0	0
Q96FC9	DDX11	[K].KGAEEEKPK.[R]	1xDimethyl [K1(99.9)]; 1xAcetyl [K7(99.1)]	0	0
Q96GE6	CALML4	[R].LEAGGKGTER.[G]	1xMethyl [K6(90.7)]; 1xPhospho [T8(100)]	0	0
Q96HU1	SGSM3	[K].NDIITIVSQK.[D]	1xMethyl [K10(100)]	0	0
Q96JG9	ZNF469	[K].AVGSLAPGELARGTENGMKPATPK.[A]	1xOxidation [M18]; 2xAcetyl [K19(100); K24(100)]	0	0
Q96Q06	PLIN4	[R].AKDAVSSGVASVVDVAK.[G]	1xGG [K2(100)]	0	0
Q9BQI9	NRIP2	[R].ISAGCLSR.[L]	1xCarbamidomethyl [C5]; 1xPhospho [S7(100)]	0	0
Q9C0C2	TNKS1BP1	[R].LDSPPPSPITEASEAAEAAEAGNLAVSSR.[E]	2xPhospho [S13(94.4); T/S]	0	0
Q9H1K0	RBSN	[R].THLAYALDLGSSPVPSSTAPK.[T]	1xAcetyl [K21(100)]; 2xPhospho [S/T/Y]	0	0
Q9H2G2	SLK	[K].QQQELDGSLK.[K]	1xDimethyl [K10(100)]; 1xPhospho [S8(100)]	0	0
Q9H3T2	SEMA6C	[R].SLARLHGGGPEPPPPSK.[D]	2xDimethyl [R4(100); K17(100)]; 2xPhospho [S1(100); S16(100)]	0	0
Q9H3Z4	DNAJC5	[R].SLSTSGESLYHVLGLDK.[N]	1xPhospho [S1(88.8)]	0	0
Q9H6L5	RETREG1	[K].ISLTVAAK.[E]	1xDimethyl [K8(100)]	0	0
Q9H7D7	WDR26	[K].RLSQSDEDVIR.[L]	1xPhospho [S]	0	0
Q9NYF8	BCLAF1	[K].NTPSQHSHSIQHSPER.[S]	1xPhospho [S9(88.5)]	0	0
Q9NYF8	BCLAF1	[R].YSPSQNSPIHHIPSR.[R]	1xPhospho [S7(99.8)]	0	0
Q9P2P5	HECW2	[R].ELKPGGANIPVTEK.[N]	1xPhospho [T12(100)]	0	0
Q9UEE5	STK17A	[-].MIPLEKPGSGGSSPGATSGSGR.[A]	1xDimethyl [K6(99.5)]; 2xPhospho [S9(89.8); S/T]	0	0
Q9UGU5	HMGXB4	[K].SSPQSTDTAMDLLK.[A]	1xGG [K14(100)]	0	0
Q9UH99	SUN2	[K].RLSPAPQLGPSSDAHTSYYSESLVHESWFPPR.[S]	1xPhospho [S3(100)]	0	0
Q9UHB6	LIMA1	[K].EGHSLEMENENLVENGADSDEDDNSFLK.[Q]	1xPhospho [S19(94.5)]	0	0
Q9UHB6	LIMA1	[R].SRPFTVAASFQSTSVKSPK.[T]	1xPhospho [S17(100)]	0	0
Q9UI08	EVL	[K].VKEEIIDAIR.[Q]	1xMethyl [K2(100)]	0	0
Q9UKA4	AKAP11	[R].SVSPTFLNPSDENLK.[T]	1xPhospho [S3(99.9)]	0	0
Q9ULD2	MTUS1	[R].VSSSGKPTSLK.[T]	2xAcetyl [K6(100); K11(100)]	0	0
Q9UQ35	SRRM2	[K].AQTPPGPSLSGSKSPCPQEK.[S]	1xCarbamidomethyl [C16]; 1xPhospho [S14(96.9)]	0	0
Q9UQ35	SRRM2	[R].GEGDAPFSEPGTTSTQRPSSPETATK.[Q]	1xPhospho [T25(95.1)]	0	0
Q9UQ35	SRRM2	[R].HASSSPESPKPAPAPGSHR.[E]	1xPhospho [S8(97.1)]	0	0
Q9UQ35	SRRM2	[R].QGSITSPQANEQSVTPQRR.[S]	1xPhospho [S13(96.1)]	0	0
Q9Y2H1	STK38L	[R].QLAYSTVGTPDYIAPEVFMQTGYNK.[L]	1xPhospho [S/T/Y]	0	0
Q9Y2W1	THRAP3	[R].IDISPSTFR.[K]	1xPhospho [S4(100)]	0	0
Q9Y4F3	MARF1	[R].IIVSFTPK.[N]	1xPhospho [S4(98.7)]	0	0
Q9Y4Z0	LSM4	[R].GGIPGTGR.[G]	1xPhospho [T6(100)]	0	0
Q9Y5L0	TNPO3	[K].GCVQTLVEK.[Y]	1xCarbamidomethyl [C2]; 1xDimethyl [K9(100)]	0	0
Q9Y608	LRRFIP2	[R].RGSGDTSSLIDPDTSLSELRDIYDLKDQIQDVEGR.[Y]	1xPhospho [S3(99.5)]	0	0
P00709	LALBA	[K].FLDDDITDDIMCAK.[K]	1xDimethyl [K112(100)]	0	0
P08238	HSP90AB1	[K].IEDVGSDEEDDSGKDK.[K]	1xPhospho [S255(100)]	0	0
P11940	PABPC1	[R].VANTSTQTMGPRPAAAAAAATPAVR.[T]	1xDimethyl [R493(100)]	0	0
P17655	CAPN2	[R].EAAEGLGSHDR.[A]	1xMethyl [R23(100)]	0	0
P24534	EEF1B2	[K].YGPADVEDTTGSGATDSKDDDDIDLFGSDDEEESEEAK.[R]	1xPhospho [S106(100)]	0	0
P29692	EEF1D	[K].KPATPAEDDEDDDIDLFGSDNEEEDKEAAQLR.[E]	1xPhospho [S162(100)]	0	0
Q08945	SSRP1	[K].EGMNPSYDEYADSDEDQHDAYLER.[M]	1xPhospho [S444(100)]	0	0
Q969Q0	RPL36AL	[K].QSGYGGQTKPIFR.[K]	1xMethyl [K53(100)]; P83881 1xMethyl [K53(100)]	0	0
Q9Y2W1	THRAP3	[K].DSRPSQAAGDNQGDEAK.[E]	1xDimethyl [K202(100)]	0	0
