# Supplementary material for: Nitrogen metabolism profiling reveals cell state-specific pyrimidine synthesis pathway choice
Source: Nat Metab. 2026 Apr 29;8(5):1124–48. doi: 10.1038/s42255-026-01520-0 (PMC13218935; doi:10.1038/s42255-026-01520-0)
Supplement: Supplementary file 9 — Kinase Library prediction of kinases involved in phosphorylation of CAD at S1900. [file 42255_2026_1520_MOESM9_ESM.xlsx]

## Sheet: Predicted Kinases
Kinase	Gene	Log2(Score)	Site Percentile
NUAK2	NUAK2	4.4208	99.68
NUAK1	NUAK1	4.3599	99.59
BRSK1	BRSK1	4.0739	99.15
TSSK4	TSSK4	3.8621	98.85
MARK4	MARK4	3.1385	98.84
QSK	SIK3	3.6625	98.77
SIK	SIK1	3.8783	98.67
MARK3	MARK3	3.3115	98.59
BRSK2	BRSK2	2.8642	98.47
MARK2	MARK2	3.197	98.39
MARK1	MARK1	2.6022	97.63
SRPK1	SRPK1	4.6684	97.44
HIPK4	HIPK4	4.9462	96.9
CDKL1	CDKL1	3.2694	96.73
SRPK2	SRPK2	3.9364	96.69
DYRK2	DYRK2	5.1581	96.68
AMPKA2	PRKAA2	2.8725	96.65
SRPK3	SRPK3	3.6259	96.46
DYRK1A	DYRK1A	4.6854	96.41
CLK2	CLK2	4.8848	96.26
CLK1	CLK1	3.8751	96.22
CDKL5	CDKL5	3.367	96.1
TSSK3	TSSK3	3.1803	96.01
HIPK2	HIPK2	5.7083	95.84
TSSK1	TSSK1B	2.249	95.56
DYRK3	DYRK3	4.0809	95.49
HIPK1	HIPK1	4.9234	95.44
PKN3	PKN3	2.2051	95.31
DYRK4	DYRK4	5.0579	95.3
ICK	CILK1	3.7467	95.25
CAMK1G	CAMK1G	2.1107	95.23
CAMK1B	PNCK	2.4377	95.19
CDK15	CDK15	3.9398	95.16
SSTK	TSSK6	1.7186	95.13
CDKL2	CDKL2	3.2104	95.11
QIK	SIK2	1.5195	95.02
SBK	SBK1	3.7818	94.94
DYRK1B	DYRK1B	4.6069	94.78
MOK	MOK	3.9295	94.77
MAK	MAK	4.6042	94.57
CAMK1A	CAMK1	2.443	94.48
CDK10	CDK10	3.8641	94.24
CLK4	CLK4	3.3033	94.2
HIPK3	HIPK3	4.0218	93.47
GSK3A	GSK3A	3.0182	93.24
PIM1	PIM1	2.361	92.99
CLK3	CLK3	2.4135	92.94
AMPKA1	PRKAA1	1.6576	92.87
PKD2	PRKD2	2.2083	92.66
MAPKAPK5	MAPKAPK5	1.083	92.04
ATR	ATR	0.6489	91.91
PKD1	PRKD1	1.8941	91.54
CAMK1D	CAMK1D	1.8841	91.28
PKD3	PRKD3	1.8069	91.16
CHK2	CHEK2	1.381	90.98
GSK3B	GSK3B	1.2646	90.95
CDK9	CDK9	3.3212	90.71
PIM3	PIM3	1.5829	90.47
