# Supplementary material for: Nitrogen metabolism profiling reveals cell state-specific pyrimidine synthesis pathway choice
Source: Nat Metab. 2026 Apr 29;8(5):1124–48. doi: 10.1038/s42255-026-01520-0 (PMC13218935; doi:10.1038/s42255-026-01520-0)
Supplement: Supplementary file 10 — Statistical source data. [file 42255_2026_1520_MOESM10_ESM.xlsx]

## Sheet: Supplementary Fig. 1a
	Amide 15N Glutamine			15N2 Uridine
	Replicate 1	Replicate 2	Replicate 3	Replicate 1	Replicate 2	Replicate 3
0 hours	0.000539873	0.00145906	0.00047911	0.000407561	0	0
6 hours	0.211494	0.223878	0.240538	0.200513	0.188896	0.187642
12 hours	0.292375	0.344524	0.327294	0.289475	0.265774	0.26256
18 hours	0.359275	0.391141	0.387815	0.33993	0.310513	0.31061

## Sheet: Supplementary Fig. 1b
	Amide 15N Glutamine			15N2 Uridine
	Replicate 1	Replicate 2	Replicate 3	Replicate 1	Replicate 2	Replicate 3
0 hours	0	0	0	0	0	0
6 hours	0.305589	0.299836	0.30209	0.0965614	0.0945081	0.0933811
12 hours	0.399412	0.411806	0.390237	0.150992	0.121734	0.117008
18 hours	0.481593	0.497222	0.509022	0.179136	0.137667	0.168372

## Sheet: Supplementary Fig. 1c
	Amide 15N Glutamine			15N2 Uridine
	Replicate 1	Replicate 2	Replicate 3	Replicate 1	Replicate 2	Replicate 3
0 hours	0	0	0	0	0	0
6 hours	0.149444	0.199798	0.156895	0.289193	0.248753	0.28049
12 hours	0.164256	0.180132	0.179588	0.400827	0.36386	0.369164
18 hours	0.303644	0.32205	0.302459	0.389154	0.352695	0.346364

## Sheet: Supplementary Fig. 1d
	Amide 15N Glutamine			15N2 Uridine
	Replicate 1	Replicate 2	Replicate 3	Replicate 1	Replicate 2	Replicate 3
0 hours	0.03003	0.0130422	0.0111156	0	0	0
6 hours	0.0596271	0.0821252	0.0826104	0.46766	0.460377	0.478016
12 hours	0.105577	0.105605	0.0855623	0.563383	0.549616	0.568826
18 hours	0.149897	0.141	0.208767	0.585375	0.577587	0.610989

## Sheet: Supplementary Fig. 1e
	Amide 15N Glutamine		15N2 Uridine
	Replicate 1	Replicate 2	Replicate 1	Replicate 2
0 hours	0.00166103	0.0017636	0	0
6 hours	0.16129	0.174913	0.216567	0.20165
12 hours	0.237767	0.249516	0.333428	0.28258
18 hours	0.247534	0.268148	0.315968	0.27882

## Sheet: Supplementary Fig. 1f
	Amide 15N Glutamine			15N2 Uridine
	Replicate 1	Replicate 2	Replicate 3	Replicate 1	Replicate 2	Replicate 3
0 hours	0.00600017	0.00327499	0.00845763	0.0146214	0	0
6 hours	0.0624015	0.0690268	0.0888237	0.643204	0.642462	0.640482
12 hours	0.0766876	0.0801362	0.11624	0.79126	0.795153	0.785424
18 hours	0.0858213	0.0794382	0.106758	0.785752	0.808835	0.778353

## Sheet: Supplementary Fig. 1g
	Amide 15N Glutamine			15N2 Uridine
	Replicate 1	Replicate 2	Replicate 3	Replicate 1	Replicate 2	Replicate 3
0 hours	0	0	0	0	0	0
6 hours	0.0275899	0	0.0310257	0.572174	0.564055	0.592306
12 hours	0.118186	0.115456	0.122671	0.717116	0.698818	0.717088
18 hours	0.149262	0.152747	0.166255	0.669378	0.668321	0.653463

## Sheet: Supplementary Fig. 1h
	Amide 15N Glutamine			15N2 Uridine
	Replicate 1	Replicate 2	Replicate 3	Replicate 1	Replicate 2	Replicate 3
0 hours	0	0	0	0	0	0
6 hours	0	0	0	0.547585	0.538535	0.57162
12 hours	0	0	0.0097081	0.739663	0.754326	0.758947
18 hours	0	0	0.0205355	0.786605	0.841002	0.811864

## Sheet: Supplementary Fig. 1i
	Amide 15N Glutamine			15N2 Uridine
	Replicate 1	Replicate 2	Replicate 3	Replicate 1	Replicate 2	Replicate 3
0 hours	0.000170852	0	0	0	0	0.00111581
6 hours	0.159892	0.143082	0.144913	0.300104	0.2814	0.288615
12 hours	0.242005	0.222222	0.232184	0.449402	0.443565	0.443221
18 hours	0.271939	0.274207	0.226912	0.417094	0.447622	0.416735

## Sheet: Supplementary Fig. 1j
	Amide 15N Glutamine			15N2 Uridine
	Replicate 1	Replicate 2	Replicate 3	Replicate 1	Replicate 2	Replicate 3
0 hours	0.00566262	0.000275411	0.00293002	0	0.00142442	0
6 hours	0.244309	0.242138	0.247625	0.20447	0.164869	0.165282
12 hours	0.306142	0.339285	0.33316	0.346987	0.28697	0.355097
18 hours	0.311482	0.383324	0.379299	0.32909	0.317953	0.349029
