# Supplementary material for: Nitrogen metabolism profiling reveals cell state-specific pyrimidine synthesis pathway choice
Source: Nat Metab. 2026 Apr 29;8(5):1124–48. doi: 10.1038/s42255-026-01520-0 (PMC13218935; doi:10.1038/s42255-026-01520-0)
Supplement: Supplementary file 11 — Statistical source data. [file 42255_2026_1520_MOESM11_ESM.xlsx]

## Sheet: Fig. 1d
Metabolite	Log2(fold change): AGI-5198 / DMSO	-Log10(p value)
1-Aminocyclopropanecarboxylate	0.0256811	0.137504
2-/3-Phosphoglycerate	0.203333	0.446644
2-Hydroxybutyrate	0.0463365	0.206292
2-Hydroxyglutarate	-7.84817	39.7993
2-Mannosyl-3-phosphoglycerate	0.0817699	0.0442417
3-Hydroxybutyrate	-0.0588476	0.253494
3-Hydroxycarnitine (16:0)	-0.480564	0.595243
3-Hydroxycarnitine (4:0)	-0.725117	3.03407
3-Hydroxycarnitine (5:0)	-0.444812	4.32272
3-Hydroxycarnitine (6:0)	-1.17884	3.13104
3-Hydroxycarnitine (8:0)	-0.67686	2.0821
3-Hydroxymethylglutarate	-0.521256	9.61283
3-Methyl-2-oxindole	0.108666	0.124851
3-Methyl-2-oxovalerate	0.510107	5.35675
3-Sulfinoalanine	0.037979	0.147241
4-Guanidinobutanoate	-0.0131506	0.0163709
4-Hydroxyphenylglycine	-0.12011	0.210362
4-Imidazoleacetate	0.0740415	0.107488
4alpha-Hydroxyformyl-4beta-methyl-5alpha-cholest-8-en-3beta-ol	-0.361725	1.63907
5-Aminolevulinate	-0.415519	2.28821
Acetoin	-0.399274	1.70372
Acetylacrylate	0.138376	0.44204
Acetylaminoadipate	-0.0253522	0.108109
Acetylcarnitine	-0.295499	5.48033
Adenosine	-0.0254433	0.0486294
Adenosine diphosphate	0.0864836	0.2395
Adenosine monophosphate	0.169727	0.110029
Adenosine triphosphate	0.652848	2.37227
Adenylsuccinate	-0.354794	0.305949
Adipate	0.369483	1.72124
ADP-ribose	0.775964	4.64648
Ala-Leu	0.286419	0.853193
Alanine	-0.0350637	0.538603
Allantoin	0.228279	1.1073
Allothreonine	0.0181029	0.0980517
alpha-Ketoglutarate	-0.0397077	0.142756
Aminoadipate	0.313995	1.60814
Aminoisobutanoate	-0.008637	0.0328376
Arabitol	0.356696	0.332544
Arg-Ala	-0.340005	1.13656
Arginine	-0.0523497	0.622491
Argininosuccinate	-0.302559	1.67219
Asp-Pro	-0.102739	0.762715
Asparagine	-0.202082	2.24857
Aspartate	0.00827115	0.0433122
Aspartylglycosamine	0.00196663	0.0120474
Azelate	0.00483694	0.0117827
beta-Alanine	-0.035803	0.552166
beta-Glycerophosphate	-0.69127	0.937143
Betaine	0.125747	0.501982
Biotin	0.179876	0.888318
Carnitine	-0.407645	3.71878
Carnitine (12:0)	-1.00433	1.37326
Carnitine (14:0)	-0.551686	1.50368
Carnitine (16:0)	-0.552039	3.21102
Carnitine (16:1)	-0.456192	1.69942
Carnitine (17:0)	-0.963233	3.93046
Carnitine (18:0)	-0.178704	0.597044
Carnitine (18:1)	-0.191469	0.896329
Carnitine (20:0)	-0.291258	0.458527
Carnitine (3:0)	-0.754313	5.1695
Carnitine (5:0)	-0.765612	2.80844
Carnitine (6:0)	-0.615083	2.68517
Carnitine (glutaryl)	-1.15565	12.3137
CDP-ethanolamine	0.127454	0.806134
Cellobiose	0.534474	0.366818
Cholate	-0.121786	0.163347
cis-4-Hydroxyproline	-0.511954	2.90624
Citicoline	0.169908	0.930497
Citramalate	-7.84799	39.7969
Citrate/Isocitrate	0.132696	1.83217
Citrulline	-0.18867	0.707709
CMP-2-aminoethylphosphonate	0.244092	1.61619
Creatine	-0.0342393	0.333597
Creatinine	-0.0904923	0.453353
Cyclic ADP-ribose	-0.0024581	0.0136263
Cys-Gly	-0.17517	0.935346
Cystathionine	-0.0115189	0.0531005
Cysteate	-0.0730578	0.322549
Cytidine	-0.0246975	0.0603721
Cytidine diphosphate	0.132095	0.387699
Cytidine monophosphate	0.279176	0.606276
Cytidine triphosphate	0.767354	2.39115
Cytosine	0.324228	1.42135
Decanoate	0.0768762	0.212659
Deoxyadenosine triphosphate	0.58105	1.63699
Deoxycholate	0.306907	1.27977
Deoxycytidine	0.24677	0.936261
Deoxycytidine diphosphate	0.16287	0.589766
Deoxycytidine monophosphate	-0.119565	0.714573
Deoxyguanosine diphosphate	0.657437	2.83981
Deoxyinosine	1.09209	7.06918
Deoxypentose monophosphates	-0.19947	3.06366
Deoxyribose	0.0827752	0.224188
Deoxythymidine triphosphate	0.620671	1.76548
Dihydroorotate	0.53868	0.368321
Dihydroxyacetone phosphate	0.904431	3.08509
Ethanolamine	0.0792065	0.185089
FA (12:0)	0.197409	0.965779
FA (16:0)	0.0205398	0.0754342
FA (16:1)	0.741792	0.936555
FA (18:0)	-0.0091804	0.0307163
FA (18:1)	0.0682235	0.239096
FA (20:0)	0.0720333	0.280275
FA (20:2)	0.243318	0.555813
FA (8:0)	-0.148458	0.637327
Fructose 1,6-bisphosphate	-0.183467	0.780718
Fructose 6-phosphate	-0.670718	5.20168
Fucose 1-phosphate	-0.507056	0.772658
Fumarate	-0.290195	5.29385
Galactarate	0.503222	4.2791
Galactose 1-phosphate	-0.671264	5.19952
Gamma-aminobutyrate	-1.39634	22.8803
Glu-Asp	-0.279069	1.61859
Glu-Gln	0.0356535	0.158441
Glu-Glu	0.0745754	0.37653
Glu-Pro	-0.158241	0.625827
Gluconate	-0.0791059	0.153081
Glucosamine 6-phosphate	-0.202413	4.5072
Glucose 1-phosphate	-0.789116	5.83883
Glucose 6-phosphate	-0.67069	5.21227
Glutamate	0.425679	14.2777
Glutamine	0.101983	4.27494
Glutarate	-0.620317	1.70098
Glutathione	-0.153216	0.837403
Glutathione disulfide	0.485994	4.91903
Glyceraldehyde	0.0778723	0.51347
Glyceraldehyde 3-phosphate	-0.363637	1.4218
Glycerol 3-phosphate	-0.688704	0.938621
Glycerol cyclic phosphate	-0.232815	1.65801
Glycerophosphoethanolamine	0.00060512	0.00178394
Glycerophosphoinositol	-0.423886	4.34063
Glycine	-0.0696736	1.04546
Guanidinoacetate	-0.60754	3.14675
Guanine	0.131967	0.206467
Guanosine	0.268331	1.822
Guanosine diphosphate	0.320551	0.518664
Guanosine diphosphate mannose	-0.0280416	0.124904
Guanosine monophosphate	-0.0859597	0.0445724
Guanosine triphosphate	1.04668	3.56277
Hexitols	-0.295935	2.71653
Histidine	0.0561798	0.548736
Homoserine	0.0181339	0.0982334
Hydroxy-FA (18:1)	0.159926	0.744275
Hydroxy-FA (7:0)	0.359787	1.22191
Hydroxy-FA (8:0)	0.253865	1.30048
Hydroxyphenyllactate	0.40078	2.81695
Hypotaurine	1.0889	11.6761
Hypoxanthine	0.238347	0.8679
Indole-3-acrylate	0.0186054	0.0873533
Inosine	0.844981	2.38743
Inosine monophosphate	0.306642	0.166444
Isoleucine	-0.143064	1.27544
Itaconate*	-5.9961619*	39.6376539*
Lactate	0.0793134	0.527033
Lactose	0.534013	0.366599
Leu-Pro	-0.25418	1.75064
Leucine	-0.124952	1.14805
Lumichrome	0.304273	2.01023
Lysine	-0.347174	5.94087
Lyso-PC (16:0)	0.210228	1.03894
Lyso-PC (18:0)	0.297649	3.04554
Lyso-PC (18:1)	0.213434	2.5134
Lyso-PC (18:2)	0.227924	1.25684
Lyso-PE (18:0)	0.655212	1.69059
Lyso-PE (18:1)	0.380595	0.88823
Malate	-0.311853	5.61237
Malonate	0.113658	0.233094
Maltose	0.540532	0.370767
Mannose 6-phosphate	-0.670855	5.19805
Melibiose	0.543434	0.372663
Methionine	0.0267993	0.127046
Methyglutarate	0.390921	1.76298
Methyl 4-aminobutyrate	0.0301222	0.297284
Methylmalonate	0.854766	5.4033
Mevalolactone	0.509882	5.35304
Mevalonate	-0.29501	0.888244
Monoethylmalonate	-0.623037	1.70604
Monomethylglutarate	0.37428	1.74023
Myoinositol	-0.545293	6.85496
N-Acetylasparagine	0.018127	0.107951
N-Acetylaspartate	0.00860137	0.0812367
N-Acetylcysteine	-0.106654	0.277653
N-Acetylglutamate	0.890078	18.004
N-Acetylglycine	-0.0327475	0.137648
N-Acetylhexosamine phosphate	-0.174478	0.705969
N-Acetylhexosamine sulfate	0.506037	4.55639
N-Acetylmethionine	-0.105789	0.353595
N-Acetylneuraminate	-0.204071	0.40506
N-Acetylornithine	0.252087	0.75548
N-Acetylputrescine	-0.419122	1.10578
N-Acetylserine	-0.128592	1.05215
N-alpha-Acetyllysine	0.00593979	0.0142701
N-Formylmethionine	0.0980187	0.398895
N-Methylaspartate	0.42518	14.2828
N,N-Dimethylarginine	-0.253658	3.74165
N,N,N-Trimethyllysine	-0.371344	8.06794
N6-(delta2-Isopentenyl)-adenine	0.154091	1.80788
NAD+	0.0239626	0.154843
NADH	0.013426	0.080443
NADP+	0.28931	2.48924
NADPH	0.283631	2.42411
Normetanephrine	0.40697	10.4902
Norvaline	0.235212	3.43525
Oleamide	-0.0297332	0.0394169
Ophthalmate	-0.0430704	0.0771147
Ornithine	-0.15632	1.31988
Orotate	0.164832	0.250451
Oxalate	0.26374	0.681161
Oxoadipate	-0.235291	2.82745
Oxohexanoic acid	0.510205	5.3558
Oxoproline	0.0786022	0.519538
P-DMEA	0.116077	3.36503
Palatinose	0.536532	0.368226
Pantothenate	0.22469	1.34069
PC (32:0)	0.0209712	0.0890027
PC (32:1)	-0.231224	3.72691
PC (32:2)	-0.285859	4.57773
PC (34:1)	-0.126803	1.52884
PC (34:2)	-0.161136	2.43686
PC (36:1)	0.0702352	0.393661
PC (36:2)	0.0103861	0.0619065
PC (36:4)	-0.148357	1.38312
PC (36:5)	-0.203492	1.90529
PC (38:4)	-0.110077	0.472449
PC (38:5)	-0.0137602	0.0454715
PC (40:4)	-0.270449	1.9037
PC (40:5)	-0.226761	1.79041
PC (40:6)	-0.196824	1.3294
PE (32:0)	-0.789524	8.26795
PE (36:1)	-0.119717	1.06639
Phenylalanine	-0.0537861	0.351463
Phosphoenolpyruvate	1.16361	3.69259
Phosphoethanolamine	0.0734317	0.568027
Phosphorylcholine	0.129904	5.36211
PI (32:0)	-0.0545118	0.0681288
Pipecolate	-1.0503	6.91074
Platelet-activating factor	0.296579	3.03658
Proline	-0.117825	0.747181
PS (34:2)	-0.105433	1.24379
PS (36:1)	0.521266	6.19501
PS (36:4)	-0.163349	1.2515
PS (38:3)	0.116629	1.07345
PS (38:5)	-0.18891	0.224484
PS (38:6)	-0.575319	0.653331
PS (40:5)	0.146767	0.505694
PS (40:6)	-0.180547	0.180869
PS (40:7)	-0.454344	0.600016
Pyridoxine	0.356637	1.1175
Pyroglutamate	0.0907644	0.660754
Pyruvate	-0.0715127	0.349345
Quinate	-0.219816	0.151778
Quinoline	-0.044229	0.171012
Resorcinol monoacetate	-0.0058273	0.0189553
Ribitol	0.348079	0.331372
Ribulose/Ribose/Xylulose 5-phosphate	0.345375	0.995752
S-Adenosylhomocysteine	-0.179626	1.20881
S-Adenosylmethionine	-0.501925	5.31337
S-Methylthioadenosine	0.332494	2.12636
Saccharate	0.503222	4.2791
Salicylate	-0.228225	0.187357
Sarcosine	-0.034276	0.525982
Sebacate	-0.0424328	0.165001
Sedoheptulose 7-phosphate	0.140707	0.82514
Ser-Arg	-0.296278	0.862226
Serine	0.0208523	0.134231
SM (d18:1/14:0)	0.25304	4.54613
SM (d18:1/16:0)	0.283229	2.61049
SM (d18:1/18:0)	0.387229	2.93683
SM (d18:1/18:1)	0.338933	2.7973
Sphingosine	0.134425	0.294783
Suberate	0.0114106	0.0267145
Succinate	0.844558	5.35414
Sucrose	0.54754	0.375068
Sulfolactate	0.0160721	0.0636055
Tartrate	2.18173	10.1225
Taurine	-0.493381	5.49485
Theanine	0.949627	1.72153
Thioproline	0.0452241	0.131389
Threonate	-0.133442	1.51552
Threonine	0.0179431	0.0969291
Thymidine monophosphate	0.0841859	0.167042
trans-4-Hydroxyproline	-0.505925	2.86512
trans-Aconitate	0.0785692	0.332615
Trehalose	0.538666	0.369515
Trigonelline	0.0455347	0.214002
Tryptophan	0.0260697	0.125777
Tyrosine	-0.0346487	0.181453
UDP-glucose	0.201567	0.756174
UDP-N-acetylglucosamine	0.683237	8.64622
Uracil	-0.32133	0.664631
Urate	0.0882801	0.919847
Urea	0.254182	2.14981
Ureidosuccinate	0.05644	0.0313316
Uridine	0.377216	1.19814
Uridine diphosphate	0.221045	0.687771
Uridine monophosphate	-0.0350595	0.0378365
Uridine triphosphate	0.784988	2.43239
Urocanate	0.438406	0.83382
Ursodeoxycholate	0.302336	1.26325
Val-Lys	-0.268091	2.60307
Val-Phe	-0.0278921	0.0637338
Valine	0.233432	3.40416
Xanthine	-0.141429	0.378997
Xylitol	0.356975	0.332581

## Sheet: Fig. 1i
Tracer > Metabolite	Rank	Differential labeling score
Urea > N-alpha-Acetyllysine	1	-0.797778
Glutamine > Guanosine triphosphate	2	-0.775115
Glutamine > Guanosine diphosphate mannose	3	-0.638002
Glutamine > Deoxycytidine	4	-0.544489
Glutamine > UDP-glucose	5	-0.405869
Glutamine > Deoxycytidine monophosphate	6	-0.290106
Glutamine > N-Acetylhexosamine sulfate	7	-0.256138
Glutamine > Dihydroorotate	8	-0.241205
Arginine > Inosine	9	-0.228162
Glutamine > S-Methylthioadenosine	10	-0.219561
Glutamine > UDP-N-acetylglucosamine	11	-0.216662
Glutamine > Citicoline	12	-0.201951
Glutamine > N-Acetylhexosamine phosphate	13	-0.184138
Uridine > Deoxycytidine	14	-0.176464
Glutamine > Guanosine diphosphate	15	-0.161212
Glutamine > CMP-2-aminoethylphosphonate	16	-0.154666
Glutamine > Trigonelline	17	-0.147359
Glutamine > Cytosine	18	-0.146899
Glutamine > Glu-Pro	19	-0.133786
Glutamine > Adenosine diphosphate	20	-0.130704
Glutamine > Uridine triphosphate	21	-0.11862
Glutamine > Acetylaminoadipate	22	-0.113093
Alanine > Proline	23	-0.108313
Valine > Norvaline	24	-0.107816
Glutamine > CDP-ethanolamine	25	-0.107559
Glutamine > Adenosine triphosphate	26	-0.102903
Glutamine > N-Acetylneuraminate	27	-0.0981159
Glutamine > Uridine diphosphate	28	-0.074225
Tyrosine > Deoxycytidine monophosphate	29	-0.0720423
Glutamine > Adenosine monophosphate	30	-0.0687404
Hypoxanthine > Deoxycytidine	31	-0.0672523
Glutamine > Asp-Pro	32	-0.0629836
Valine > Methyl 4-aminobutyrate	33	-0.0605744
Urate > N-Acetylasparagine	34	-0.0587734
Isoleucine > Deoxycytidine monophosphate	35	-0.0584101
Cysteine > N-Acetylasparagine	36	-0.0494145
Glutamine > Uridine monophosphate	37	-0.049399
Serine > Cys-Gly	38	-0.0409785
Glutamine > Glucosamine 6-phosphate	39	-0.0395604
Proline > Deoxyinosine	40	-0.0356707
Citrulline > Arg-Ala	41	-0.0331083
Glutamine > Glutathione	42	-0.0329507
Asparagine > Normetanephrine	43	-0.0328577
Glutamine > Glutathione disulfide	44	-0.0328166
Aspartate > Glu-Pro	45	-0.0319072
Glutamine > Aspartate	46	-0.031176
Glutamine > Cysteate	47	-0.029888
Methionine > Inosine monophosphate	48	-0.029678
Asparagine > Inosine monophosphate	49	-0.0291428
Taurine > Uracil	50	-0.0285303
Serine > Glycine	51	-0.0270804
Glutamine > N-Methylaspartate	52	-0.0268481
Glutamine > Glutamate	53	-0.0268374
Alanine > N-Acetylornithine	54	-0.0267933
Glutamine > N-Acetylaspartate	55	-0.0253351
Uridine > Citicoline	56	-0.0237792
Asparagine > Deoxycytidine monophosphate	57	-0.0236555
Leucine > Ala-Leu	58	-0.0236355
Glutamine > Oxoproline	59	-0.0235498
Uridine > Cytosine	60	-0.0229018
Glutamate > Deoxycytidine monophosphate	61	-0.0220302
Phenylalanine > Guanosine triphosphate	62	-0.0214661
Threonine > Arg-Ala	63	-0.0210906
Glutamine > Pyroglutamate	64	-0.020616
Lysine > Deoxyinosine	65	-0.020111
Glutamate > Glu-Asp	66	-0.0197567
Phenylalanine > Ala-Leu	67	-0.0192891
Glutamine > Ophthalmate	68	-0.0190651
Lysine > N-alpha-Acetyllysine	69	-0.0185931
Glutamate > Adenosine monophosphate	70	-0.0184222
Hypoxanthine > Guanosine diphosphate mannose	71	-0.0177558
Ammonium > Ureidosuccinate	72	-0.0176605
Uridine > Arg-Ala	73	-0.0176018
Glutamine > Orotate	74	-0.0171356
Cystine > Ala-Leu	75	-0.0168389
Aspartate > N-Acetylornithine	76	-0.016106
Uridine > UDP-N-acetylglucosamine	77	-0.0159326
Glutamine > Uridine	78	-0.0159279
Taurine > Deoxycytidine monophosphate	79	-0.0158412
Tyrosine > Inosine	80	-0.0157002
Uridine > CMP-2-aminoethylphosphonate	81	-0.0156066
Threonine > Deoxyinosine	82	-0.0149619
Alanine > N-Acetylasparagine	83	-0.0134665
Uridine > Uridine monophosphate	84	-0.0131467
Glutamine > Glu-Asp	85	-0.0131363
Glutamine > Gamma-aminobutyrate	86	-0.0128551
Glutamine > beta-Alanine	87	-0.0126432
Tryptophan > Deoxycytidine monophosphate	88	-0.012543
Cystine > Aspartylglycosamine	89	-0.0124566
Glutamine > Alanine	90	-0.0123815
Arginine > Ornithine	91	-0.0123754
Glutamine > Sarcosine	92	-0.01227
Histidine > Cytidine	93	-0.0120543
Leucine > Aspartylglycosamine	94	-0.0120486
Glycine > Deoxycytidine monophosphate	95	-0.0119307
Histidine > Arg-Ala	96	-0.0118554
Methionine > Guanosine triphosphate	97	-0.0117373
Hypoxanthine > S-Adenosylhomocysteine	98	-0.0112795
Tyrosine > Deoxyinosine	99	-0.0112353
Cysteine > Glu-Asp	100	-0.0109191
Cysteine > Deoxycytidine monophosphate	101	-0.0108238
Uridine > CDP-ethanolamine	102	-0.0101949
Ammonium > Glutamine	103	-0.00983561
Glutamate > Ureidosuccinate	104	-0.00943053
Urate > Deoxycytidine monophosphate	105	-0.00924306
Glutamine > S-Adenosylmethionine	106	-0.00897492
Uridine > Uridine diphosphate	107	-0.00895448
Ammonium > Asparagine	108	-0.00877218
Leucine > Deoxycytidine monophosphate	109	-0.00846195
Hypoxanthine > Xanthine	110	-0.00833087
Uridine > UDP-glucose	111	-0.00822509
Glutamine > Guanosine monophosphate	112	-0.00806023
Uridine > Xanthine	113	-0.00795322
Uridine > Uridine triphosphate	114	-0.00793334
Asparagine > Guanosine triphosphate	115	-0.00789009
Asparagine > Guanosine diphosphate	116	-0.0077958
Aspartate > Ophthalmate	117	-0.00736672
Lysine > Uracil	118	-0.00733503
Glutamine > Guanidinoacetate	119	-0.00718829
Glutamine > N-Acetylornithine	120	-0.00695744
Tyrosine > Arg-Ala	121	-0.00695445
Valine > Glu-Glu	122	-0.00694739
Methionine > Xanthine	123	-0.00670903
Aspartate > Orotate	124	-0.00668776
Isoleucine > Guanosine diphosphate	125	-0.00647291
Proline > Xanthine	126	-0.00645043
Histidine > Pyroglutamate	127	-0.00631849
Glutamine > Serine	128	-0.0062883
Cystine > Dihydroorotate	129	-0.00584206
Aspartate > N-Acetylaspartate	130	-0.0054192
Taurine > Xanthine	131	-0.00541853
Leucine > Xanthine	132	-0.00515675
Taurine > Guanosine triphosphate	133	-0.00507777
Tryptophan > Ophthalmate	134	-0.00504999
Ornithine > Deoxyinosine	135	-0.0049851
Urate > Asp-Pro	136	-0.00495396
Aspartate > Dihydroorotate	137	-0.0048086
Serine > Glutathione	138	-0.00478012
Histidine > Oxoproline	139	-0.00455031
Glutamine > Glycine	140	-0.00453597
Histidine > Uridine	141	-0.00439472
Glutamine > N-Acetylasparagine	142	-0.00436063
Glutamine > Aminoadipate	143	-0.00432484
Glutamine > Normetanephrine	144	-0.00416944
Isoleucine > Uridine monophosphate	145	-0.00414987
Proline > Theanine	146	-0.00408005
Glutamine > Asparagine	147	-0.00405071
Cystine > Normetanephrine	148	-0.0040222
Arginine > Creatine	149	-0.00395395
Histidine > Xanthine	150	-0.00394455
Glutamine > Guanine	151	-0.00388492
Serine > Creatine	152	-0.00377258
Tyrosine > CMP-2-aminoethylphosphonate	153	-0.00373286
Leucine > Isoleucine	154	-0.00361741
Ornithine > Carnitine (6:0)	155	-0.00360689
Valine > Xanthine	156	-0.00358243
Glutamate > Cytosine	157	-0.00351815
Aspartate > CMP-2-aminoethylphosphonate	158	-0.00333
Serine > trans-4-Hydroxyproline	159	-0.00331431
Threonine > Deoxycytidine monophosphate	160	-0.00326667
Threonine > S-Methylthioadenosine	161	-0.00303448
Glycine > N-Acetylornithine	162	-0.00295709
Proline > NADP+	163	-0.0027761
Hypoxanthine > Adenosine diphosphate	164	-0.00276409
Asparagine > NADP+	165	-0.00275036
Aspartate > Glutathione	166	-0.00270822
Ammonium > Guanosine triphosphate	167	-0.00265359
Glutamate > Guanidinoacetate	168	-0.00263467
Urate > Guanosine triphosphate	169	-0.00257707
Citrulline > Xanthine	170	-0.00252144
Glutamate > Aspartate	171	-0.00247446
Glutamine > Cystathionine	172	-0.00241419
Glycine > Glucosamine 6-phosphate	173	-0.0023389
Cystine > Carnitine (6:0)	174	-0.00227316
Uridine > Aspartylglycosamine	175	-0.00223986
Ornithine > N-Acetylputrescine	176	-0.00221857
Uridine > N-Acetylasparagine	177	-0.00212658
Histidine > Guanine	178	-0.00209579
Glycine > Guanidinoacetate	179	-0.00202662
Phenylalanine > N-Acetylornithine	180	-0.00200391
Hypoxanthine > Inosine monophosphate	181	-0.00199941
Histidine > Ophthalmate	182	-0.00198402
Proline > NADPH	183	-0.00187224
Asparagine > 3-Sulfinoalanine	184	-0.00186689
Threonine > N-Acetylornithine	185	-0.00186587
Glutamate > N-Methylaspartate	186	-0.00184845
Aspartate > Serine	187	-0.00182925
Ornithine > Normetanephrine	188	-0.00179882
Hypoxanthine > Argininosuccinate	189	-0.00178791
Histidine > 4-Imidazoleacetate	190	-0.00176809
Glutamate > CMP-2-aminoethylphosphonate	191	-0.00172536
Glutamine > Aspartylglycosamine	192	-0.00169729
Taurine > NADPH	193	-0.00166686
Glutamine > Deoxyinosine	194	-0.00156713
Serine > cis-4-Hydroxyproline	195	-0.0015654
Glycine > Normetanephrine	196	-0.00154876
Citrulline > N,N-Dimethylarginine	197	-0.00152237
Taurine > CMP-2-aminoethylphosphonate	198	-0.00150141
Tyrosine > Xanthine	199	-0.00148564
Proline > N-Acetylornithine	200	-0.00142572
Serine > Guanidinoacetate	201	-0.0013515
Hypoxanthine > S-Adenosylmethionine	202	-0.00133124
Asparagine > CMP-2-aminoethylphosphonate	203	-0.00127633
Glutamate > N-Acetylaspartate	204	-0.00124254
Lysine > Aminoadipate	205	-0.0011792
Nitrate > Asp-Pro	206	-0.00117438
Aspartate > Ureidosuccinate	207	-0.0011722
Serine > 3-Sulfinoalanine	208	-0.00115237
Cysteine > N-Acetylcysteine	209	-0.00113547
Cysteine > 3-Hydroxycarnitine (8:0)	210	-0.00112344
Hypoxanthine > NAD+	211	-0.00112256
Ornithine > N,N-Dimethylarginine	212	-0.00111141
Hypoxanthine > NADH	213	-0.00110735
Alanine > NADPH	214	-0.0011058
Cysteine > Citrulline	215	-0.00109869
Serine > N-Acetylcysteine	216	-0.00109752
Glutamate > Asparagine	217	-0.00107167
Ornithine > Guanine	218	-0.00105213
Lysine > Gamma-aminobutyrate	219	-0.00097766
Cysteine > Guanosine triphosphate	220	-0.000966533
Serine > Thioproline	221	-0.000966476
Aspartate > Xanthine	222	-0.000946951
Threonine > Ureidosuccinate	223	-0.000942958
Ammonium > Cysteate	224	-0.00092745
Aspartate > Theanine	225	-0.000913181
Tyrosine > Oxoproline	226	-0.000908297
Urate > CMP-2-aminoethylphosphonate	227	-0.00090283
Arginine > Proline	228	-0.000900156
Glutamate > Aminoadipate	229	-0.000885603
Aspartate > Proline	230	-0.000862796
Ornithine > Dihydroorotate	231	-0.000847264
Aspartate > Asparagine	232	-0.000840714
Glutamine > Glycerophosphoethanolamine	233	-0.000837884
Tyrosine > Pyroglutamate	234	-0.000801888
Urea > Hypoxanthine	235	-0.000792858
Serine > Glucosamine 6-phosphate	236	-0.000788613
Aspartate > Glutamine	237	-0.000781547
Hypoxanthine > Adenosine monophosphate	238	-0.000779319
Glycine > Glu-Asp	239	-0.000751963
Cysteine > Aspartate	240	-0.000745779
Cysteine > Cystathionine	241	-0.000742463
Serine > Ala-Leu	242	-0.000718063
Tryptophan > CMP-2-aminoethylphosphonate	243	-0.000709197
Taurine > Carnitine (5:0)	244	-0.000678107
Alanine > Carnitine (5:0)	245	-0.00065732
Glycine > Cystathionine	246	-0.000647614
Lysine > Proline	247	-0.000623894
Taurine > N-Acetylhexosamine phosphate	248	-0.000611496
Aspartate > N-Methylaspartate	249	-0.000598869
Aspartate > Glutamate	250	-0.000598376
Aspartate > Normetanephrine	251	-0.000577988
Glutamate > Glutathione	252	-0.000561823
Cystine > Glutathione	253	-0.000547174
Taurine > trans-4-Hydroxyproline	254	-0.000534276
Proline > Gamma-aminobutyrate	255	-0.000531965
Phenylalanine > CMP-2-aminoethylphosphonate	256	-0.000526474
Aspartate > Glycine	257	-0.000523305
Alanine > Guanosine diphosphate	258	-0.00052267
Glutamate > Glycine	259	-0.000519077
Cysteine > CMP-2-aminoethylphosphonate	260	-0.000512429
Cystine > NADPH	261	-0.00047858
Proline > Normetanephrine	262	-0.000446327
Aspartate > Acetylaminoadipate	263	-0.000407752
Tyrosine > Normetanephrine	264	-0.000406596
Histidine > N,N-Dimethylarginine	265	-0.000405816
Urate > S-Adenosylhomocysteine	266	-0.000397524
Alanine > NADP+	267	-0.000380279
Ammonium > Carnitine (5:0)	268	-0.000380175
Glutamine > Cyclic ADP-ribose	269	-0.000353833
Arginine > Argininosuccinate	270	-0.000344692
Serine > Carnitine (5:0)	271	-0.00034283
Serine > Ethanolamine	272	-0.000342342
Proline > Cyclic ADP-ribose	273	-0.000339507
Glutamate > S-Adenosylmethionine	274	-0.000333295
Valine > Guanosine triphosphate	275	-0.000321535
Nitrate > Uridine	276	-0.000321369
Uridine > NADPH	277	-0.000320349
Arginine > Normetanephrine	278	-0.000317955
Cysteine > Glutamine	279	-0.000314659
Ammonium > Citrulline	280	-0.000304362
Alanine > Serine	281	-0.00029982
Ammonium > S-Methylthioadenosine	282	-0.000290066
Hypoxanthine > N,N-Dimethylarginine	283	-0.000289376
Urea > Xanthine	284	-0.00028601
Arginine > Guanosine diphosphate mannose	285	-0.000282681
Nitrate > NADPH	286	-0.000281814
Proline > Leu-Pro	287	-0.000277702
Isoleucine > Deoxycytidine	288	-0.000264819
Isoleucine > N,N-Dimethylarginine	289	-0.000257121
Arginine > N,N-Dimethylarginine	290	-0.00024944
Ammonium > Argininosuccinate	291	-0.000245507
Nitrate > Cys-Gly	292	-0.000242953
Arginine > Adenosine monophosphate	293	-0.000242939
Glutamate > Alanine	294	-0.000238845
Glycine > Uridine	295	-0.000238833
Histidine > CMP-2-aminoethylphosphonate	296	-0.000235444
Glycine > Creatine	297	-0.000234228
Glutamate > Sarcosine	298	-0.000228519
Serine > Hypotaurine	299	-0.000218849
Cysteine > N-Acetylaspartate	300	-0.000212834
Citrulline > CMP-2-aminoethylphosphonate	301	-0.000211142
Aspartate > Sarcosine	302	-0.000210814
Arginine > CMP-2-aminoethylphosphonate	303	-0.000208898
Aspartate > Gamma-aminobutyrate	304	-0.000208272
Aspartate > Alanine	305	-0.000200199
Isoleucine > Xanthine	306	-0.000199224
Arginine > N-Acetylputrescine	307	-0.000198078
Aspartate > beta-Alanine	308	-0.000197301
Urea > Uridine monophosphate	309	-0.000188442
Glutamate > Uracil	310	-0.000185221
Methionine > Cysteate	311	-0.000184789
Cysteine > Glutamate	312	-0.000179543
Cysteine > N-Methylaspartate	313	-0.000179275
Glutamate > beta-Alanine	314	-0.000179165
Serine > NADPH	315	-0.000178941
Ornithine > Gamma-aminobutyrate	316	-0.000172826
Glutamate > Cyclic ADP-ribose	317	-0.000171117
Taurine > Guanosine diphosphate	318	-0.000170567
Glutamate > N,N-Dimethylarginine	319	-0.00017048
Valine > NADPH	320	-0.000167445
Cysteine > Uridine	321	-0.00016341
Cystine > N,N-Dimethylarginine	322	-0.000163219
Urea > N-Acetylmethionine	323	-0.000161037
Proline > N,N-Dimethylarginine	324	-0.000160449
Methionine > CMP-2-aminoethylphosphonate	325	-0.000158801
Alanine > Oxoproline	326	-0.000156676
Glutamate > NADP+	327	-0.000151289
Threonine > NADPH	328	-0.000149501
Isoleucine > Ala-Leu	329	-0.000143873
Isoleucine > Cyclic ADP-ribose	330	-0.000142993
Alanine > Pyroglutamate	331	-0.000141631
Glutamate > NADPH	332	-0.000140997
Hypoxanthine > Adenosine triphosphate	333	-0.000138181
Arginine > Acetylaminoadipate	334	-0.000128214
Cystine > Oxoproline	335	-0.000119204
Cysteine > Cysteate	336	-0.00011658
Cystine > Pyroglutamate	337	-0.000116254
Glycine > Glutathione	338	-0.000115718
Glutamate > Serine	339	-0.000108716
Methionine > trans-4-Hydroxyproline	340	-0.000108637
Urea > Guanosine monophosphate	341	-0.000106728
Glutamate > Orotate	342	-9.00666e-05
Urate > Adenosine monophosphate	343	-8.85763e-05
Cysteine > Carnitine (5:0)	344	-8.72101e-05
Ammonium > Urate	345	-8.38438e-05
Tryptophan > S-Methylthioadenosine	346	-8.33427e-05
Asparagine > Deoxycytidine	347	-7.70339e-05
Arginine > Guanidinoacetate	348	-6.74525e-05
Glycine > N,N-Dimethylarginine	349	-6.59662e-05
Methionine > NADPH	350	-6.46848e-05
Citrulline > Pyroglutamate	351	-6.44343e-05
Aspartate > Cysteate	352	-6.42774e-05
Methionine > cis-4-Hydroxyproline	353	-6.33222e-05
Valine > CMP-2-aminoethylphosphonate	354	-6.19589e-05
Cystine > N-Formylmethionine	355	-6.15794e-05
Leucine > Adenosine diphosphate	356	-5.88127e-05
Serine > Phosphoethanolamine	357	-5.60486e-05
Cystine > Cystathionine	358	-5.56967e-05
Histidine > NADP+	359	-5.56183e-05
Tyrosine > Guanidinoacetate	360	-5.13175e-05
Urea > Tryptophan	361	-5.08621e-05
Cystine > Cyclic ADP-ribose	362	-4.96154e-05
Citrulline > Oxoproline	363	-4.81439e-05
Alanine > Trigonelline	364	-4.75387e-05
Urate > NADP+	365	-4.61167e-05
Phenylalanine > Adenosine monophosphate	366	-4.5256e-05
Threonine > Pyroglutamate	367	-4.5214e-05
Asparagine > N-Acetylaspartate	368	-4.46499e-05
Alanine > N,N-Dimethylarginine	369	-4.20547e-05
Lysine > Uridine	370	-3.86612e-05
Ornithine > Arginine	371	-3.65025e-05
Isoleucine > Hypotaurine	372	-3.46666e-05
Lysine > Asparagine	373	-3.36403e-05
Alanine > Glucosamine 6-phosphate	374	-3.33058e-05
Glycine > Xanthine	375	-3.30856e-05
Taurine > NADH	376	-3.23373e-05
Asparagine > Gamma-aminobutyrate	377	-3.15555e-05
Threonine > Urate	378	-3.07715e-05
Methionine > S-Adenosylmethionine	379	-2.88831e-05
Threonine > Oxoproline	380	-2.85415e-05
Taurine > NADP+	381	-2.48269e-05
Cysteine > N,N-Dimethylarginine	382	-2.43391e-05
Methionine > Cystathionine	383	-2.36585e-05
Cystine > N-Acetylasparagine	384	-2.19424e-05
Taurine > NAD+	385	-2.1788e-05
Glutamate > Uridine diphosphate	386	-2.12057e-05
Cystine > Aminoadipate	387	-2.09991e-05
Arginine > Aspartate	388	-2.05977e-05
Isoleucine > Pyroglutamate	389	-1.92388e-05
Aspartate > Aminoadipate	390	-1.90075e-05
Asparagine > Cyclic ADP-ribose	391	-1.80366e-05
Arginine > N-Acetylaspartate	392	-1.73574e-05
Hypoxanthine > Oxoproline	393	-1.70865e-05
Urea > Urate	394	-1.69652e-05
Hypoxanthine > Pyroglutamate	395	-1.58876e-05
Glycine > CMP-2-aminoethylphosphonate	396	-1.47048e-05
Aspartate > Cyclic ADP-ribose	397	-1.44234e-05
Glutamine > Hypoxanthine	398	-1.43291e-05
Citrulline > Cyclic ADP-ribose	399	-1.39632e-05
Leucine > NADH	400	-1.38296e-05
Asparagine > Ureidosuccinate	401	-1.31171e-05
Valine > Cyclic ADP-ribose	402	-1.28512e-05
Cysteine > Proline	403	-1.20968e-05
Valine > Adenosine diphosphate	404	-1.18703e-05
Glycine > Cyclic ADP-ribose	405	-1.17193e-05
Leucine > NAD+	406	-9.61817e-06
Cystine > Asp-Pro	407	-9.41106e-06
Tyrosine > Ureidosuccinate	408	-8.64686e-06
Serine > CMP-2-aminoethylphosphonate	409	-8.35352e-06
Citrulline > NAD+	410	-7.70481e-06
Glutamine > Ala-Leu	411	-7.4478e-06
Glycine > Hypoxanthine	412	-6.18307e-06
Tryptophan > Cyclic ADP-ribose	413	-5.5661e-06
Cystine > Glycine	414	-5.21539e-06
Phenylalanine > Guanine	415	-4.88343e-06
Cystine > Hypotaurine	416	-4.71285e-06
Asparagine > Arginine	417	-4.7118e-06
Serine > Cyclic ADP-ribose	418	-4.3182e-06
Tryptophan > Urate	419	-4.00343e-06
Ammonium > NADH	420	-3.92701e-06
Urea > Glutamine	421	-3.65741e-06
Tyrosine > NADH	422	-3.55205e-06
Leucine > Cyclic ADP-ribose	423	-3.39883e-06
Arginine > Urea	424	-3.07323e-06
Lysine > NADH	425	-2.91374e-06
Urea > Norvaline	426	-2.60469e-06
Ammonium > NAD+	427	-2.5791e-06
Cystine > Xanthine	428	-2.41003e-06
Arginine > NAD+	429	-2.21189e-06
Ammonium > Proline	430	-2.15869e-06
Histidine > NADH	431	-2.00605e-06
Tyrosine > NAD+	432	-1.98225e-06
Urea > Valine	433	-1.33114e-06
Asparagine > Aspartate	434	-1.18371e-06
Cystine > NADP+	435	-1.03429e-06
Tyrosine > Aspartate	436	-9.64379e-07
Taurine > Adenosine triphosphate	437	-9.1278e-07
Phenylalanine > Cyclic ADP-ribose	438	-9.08659e-07
Isoleucine > Cytidine	439	-8.2253e-07
Urate > Oxoproline	440	-6.58486e-07
Glutamate > Creatine	441	-6.26757e-07
Hypoxanthine > Ureidosuccinate	442	-5.45606e-07
Asparagine > Urate	443	-4.87469e-07
Threonine > Citicoline	444	-4.83957e-07
Taurine > Norvaline	445	-4.25163e-07
Citrulline > Carnitine (5:0)	446	-3.20066e-07
Glutamate > Glucosamine 6-phosphate	447	-3.1454e-07
Leucine > NADPH	448	-2.8226e-07
Arginine > Histidine	449	-2.75631e-07
Taurine > Valine	450	-2.63045e-07
Urate > Pyroglutamate	451	-2.36101e-07
Threonine > Cyclic ADP-ribose	452	-2.13488e-07
Ammonium > Adenosine triphosphate	453	-2.07815e-07
Ornithine > Urate	454	-1.86835e-07
Taurine > Cyclic ADP-ribose	455	-1.42288e-07
Valine > Arginine	456	-1.26293e-07
Histidine > NAD+	457	-1.22709e-07
Urate > NADPH	458	-1.15859e-07
Leucine > Arginine	459	-1.07372e-07
Lysine > NAD+	460	-8.27306e-08
Cysteine > Norvaline	461	-8.21829e-08
Tyrosine > Guanosine diphosphate mannose	462	-7.73238e-08
Histidine > Uracil	463	-7.38214e-08
Urate > Hypoxanthine	464	-6.42094e-08
Urea > Cyclic ADP-ribose	465	-5.83537e-08
Cysteine > Valine	466	-5.12678e-08
Urea > Arginine	467	-3.68166e-08
Nitrate > Urate	468	-3.27049e-08
Urate > Guanosine diphosphate mannose	469	-2.4592e-08
Threonine > Arginine	470	-2.31473e-08
Nitrate > NADH	471	-1.95726e-08
Asparagine > NADH	472	-1.79442e-08
Glutamate > Arginine	473	-1.76868e-08
Glycine > Serine	474	-1.46714e-08
Aspartate > Urate	475	-1.41477e-08
Histidine > Cyclic ADP-ribose	476	-1.04539e-08
Glycine > Arginine	477	-9.98406e-09
Nitrate > NAD+	478	-5.09056e-09
Isoleucine > Arginine	479	-4.58607e-09
Cystine > Guanosine diphosphate	480	-3.16649e-09
Urate > Arginine	481	-2.85722e-09
Citrulline > Arginine	482	-1.81548e-09
Lysine > Arginine	483	-1.00615e-09
Cysteine > Arginine	484	-5.19911e-10
Methionine > NAD+	485	-3.38295e-10
Arginine > Val-Lys	486	-3.37183e-10
Ammonium > Arginine	487	-1.61962e-10
Aspartate > Arginine	488	-8.7154e-11
Threonine > NADH	489	-3.59809e-11
Serine > Aspartate	490	-1.66141e-11
Glycine > NADH	491	-1.47873e-11
Ammonium > Val-Lys	492	-5.10555e-12
Aspartate > NADH	493	-3.19264e-12
Arginine > NADH	494	-4.68356e-14
Glycine > NAD+	495	-1.4527e-14
Asparagine > NAD+	496	-6.28293e-15
Valine > NAD+	497	-1.67456e-15
Threonine > NAD+	498	-2.29622e-16
Alanine > Arginine	499	4.14118e-13
Ornithine > NADH	500	5.23139e-13
Ornithine > NAD+	501	1.31704e-12
Ornithine > Adenosine diphosphate	502	2.01296e-12
Phenylalanine > Guanosine monophosphate	503	3.75959e-12
Urea > NADH	504	5.38676e-12
Urea > NAD+	505	1.39521e-11
Alanine > NAD+	506	3.94393e-11
Glutamate > Guanosine diphosphate mannose	507	9.92985e-11
Alanine > NADH	508	1.83878e-10
Methionine > Adenosine triphosphate	509	2.22997e-10
Cystine > Arginine	510	2.39771e-10
Tryptophan > Arginine	511	3.64576e-10
Uridine > Val-Lys	512	5.8233e-10
Serine > Hypoxanthine	513	8.52639e-10
Tyrosine > Arginine	514	1.69066e-09
Lysine > Guanosine diphosphate mannose	515	2.68687e-09
Uridine > Arginine	516	5.1247e-09
Nitrate > S-Adenosylmethionine	517	5.77054e-09
Proline > Arginine	518	1.02088e-08
Lysine > Carnitine (5:0)	519	1.57357e-08
Taurine > Arginine	520	2.21674e-08
Methionine > Arginine	521	2.25357e-08
Arginine > Cyclic ADP-ribose	522	2.87797e-08
Glutamine > Arginine	523	3.74594e-08
Nitrate > Arginine	524	3.92653e-08
Histidine > Arginine	525	4.01562e-08
Ornithine > Orotate	526	6.29587e-08
Tryptophan > NADH	527	7.1843e-08
Tryptophan > NAD+	528	8.54864e-08
Alanine > Urate	529	8.9185e-08
Phenylalanine > Arginine	530	9.51645e-08
Serine > Arginine	531	1.07167e-07
Glycine > Cytosine	532	1.7881e-07
Ornithine > Leucine	533	2.52019e-07
Alanine > Cyclic ADP-ribose	534	2.90059e-07
Glycine > S-Adenosylmethionine	535	3.04079e-07
Arginine > Citicoline	536	3.15889e-07
Hypoxanthine > Arginine	537	3.1729e-07
Lysine > Cyclic ADP-ribose	538	3.81034e-07
Methionine > Lysine	539	4.3251e-07
Tryptophan > Adenosine triphosphate	540	5.99471e-07
Glycine > Guanosine diphosphate	541	7.94563e-07
Hypoxanthine > N-Acetylcysteine	542	8.04473e-07
Ornithine > S-Adenosylmethionine	543	9.99067e-07
Urea > Dihydroorotate	544	1.34496e-06
Cysteine > Cyclic ADP-ribose	545	1.54554e-06
Urea > Adenosine diphosphate	546	1.59106e-06
Nitrate > Guanosine triphosphate	547	1.78512e-06
Valine > Urate	548	1.90167e-06
Tyrosine > Urate	549	2.04326e-06
Valine > Glycine	550	2.1334e-06
Serine > N-Acetylaspartate	551	2.405e-06
Proline > 3-Hydroxycarnitine (8:0)	552	2.46266e-06
Ammonium > Isoleucine	553	2.49265e-06
Cystine > Urate	554	2.51375e-06
Alanine > Guanidinoacetate	555	2.87629e-06
Methionine > NADH	556	2.88236e-06
Asparagine > N,N-Dimethylarginine	557	3.05536e-06
Cystine > Cys-Gly	558	3.08025e-06
Threonine > Valine	559	3.13547e-06
Urate > NADH	560	3.22619e-06
Hypoxanthine > Guanine	561	3.38459e-06
Threonine > Norvaline	562	3.38485e-06
Uridine > Oxoproline	563	3.89751e-06
Tryptophan > Glycine	564	4.16737e-06
Threonine > Argininosuccinate	565	4.17287e-06
Citrulline > Urate	566	4.44617e-06
Nitrate > Ureidosuccinate	567	4.63365e-06
Isoleucine > Histidine	568	4.65104e-06
Arginine > Uridine	569	4.7764e-06
Histidine > Carnitine (5:0)	570	4.80602e-06
Urate > NAD+	571	4.84673e-06
Cysteine > S-Methylthioadenosine	572	4.95486e-06
Taurine > Guanosine diphosphate mannose	573	5.1533e-06
Taurine > Ornithine	574	5.40733e-06
Glutamine > Ornithine	575	5.61029e-06
Asparagine > N-Methylaspartate	576	6.09365e-06
Leucine > S-Adenosylmethionine	577	6.20022e-06
Methionine > Hypoxanthine	578	6.27211e-06
Asparagine > Glutamate	579	6.74247e-06
Glutamate > Adenosine diphosphate	580	6.99312e-06
Cystine > N-Acetylcysteine	581	6.99611e-06
Glutamine > N,N-Dimethylarginine	582	7.75395e-06
Asparagine > Adenosine diphosphate	583	8.6386e-06
Alanine > Guanosine triphosphate	584	9.14823e-06
Isoleucine > Serine	585	9.3322e-06
Cysteine > Urate	586	9.46016e-06
Isoleucine > Oxoproline	587	9.47588e-06
Ammonium > Norvaline	588	1.09876e-05
Tyrosine > Cyclic ADP-ribose	589	1.1306e-05
Alanine > Asparagine	590	1.17302e-05
Serine > Sarcosine	591	1.21588e-05
Ornithine > Proline	592	1.28438e-05
Tyrosine > N,N-Dimethylarginine	593	1.30633e-05
Uridine > Pyroglutamate	594	1.35359e-05
Ornithine > Deoxycytidine monophosphate	595	1.40552e-05
Serine > Alanine	596	1.45259e-05
Ammonium > Valine	597	1.45832e-05
Tryptophan > Guanosine triphosphate	598	1.4814e-05
Serine > beta-Alanine	599	1.48725e-05
Ornithine > Cytosine	600	1.6338e-05
Isoleucine > Glycine	601	1.75388e-05
Glycine > Oxoproline	602	1.89556e-05
Leucine > Proline	603	1.99775e-05
Glutamine > Methionine	604	2.05795e-05
Hypoxanthine > Guanosine monophosphate	605	2.06795e-05
Lysine > N,N-Dimethylarginine	606	2.06827e-05
Hypoxanthine > Inosine	607	2.11606e-05
Uridine > Valine	608	2.55851e-05
Uridine > Norvaline	609	2.57123e-05
Cystine > Aspartate	610	2.74523e-05
Asparagine > Glutamine	611	2.74731e-05
Lysine > N-Acetylornithine	612	2.81567e-05
Uridine > N,N-Dimethylarginine	613	2.84043e-05
Urate > Cyclic ADP-ribose	614	2.93692e-05
Citrulline > Adenosine diphosphate	615	3.10774e-05
Valine > 3-Hydroxycarnitine (8:0)	616	3.19531e-05
Tryptophan > N,N-Dimethylarginine	617	3.20601e-05
Ornithine > Isoleucine	618	3.35583e-05
Aspartate > S-Methylthioadenosine	619	3.41837e-05
Taurine > Urate	620	3.42912e-05
Aspartate > Pyroglutamate	621	3.53057e-05
Tryptophan > Oxoproline	622	3.57616e-05
Glutamate > Glutamine	623	3.58233e-05
Ammonium > Cyclic ADP-ribose	624	3.62748e-05
Asparagine > Glu-Pro	625	3.65219e-05
Tryptophan > NADPH	626	3.66781e-05
Hypoxanthine > Uracil	627	3.67601e-05
Hypoxanthine > Uridine	628	4.0111e-05
Aspartate > Oxoproline	629	4.15281e-05
Aspartate > Uridine	630	4.16971e-05
Isoleucine > Cytosine	631	4.41739e-05
Ornithine > NADP+	632	4.46967e-05
Glycine > Pyroglutamate	633	4.57173e-05
Citrulline > Citicoline	634	4.77538e-05
Phenylalanine > Oxoproline	635	4.93185e-05
Threonine > N,N-Dimethylarginine	636	4.96055e-05
Leucine > Cytosine	637	5.01963e-05
Cystine > CDP-ethanolamine	638	5.02099e-05
Ammonium > Glutamate	639	5.04862e-05
Lysine > CMP-2-aminoethylphosphonate	640	5.30019e-05
Ammonium > N-Methylaspartate	641	5.43525e-05
Isoleucine > Leu-Pro	642	5.48949e-05
Proline > Oxoproline	643	5.90505e-05
Hypoxanthine > Guanosine diphosphate	644	6.06877e-05
Phenylalanine > Pyroglutamate	645	6.16479e-05
Tryptophan > Pyroglutamate	646	6.19633e-05
Cysteine > Asp-Pro	647	6.72311e-05
Serine > Oxoproline	648	7.0909e-05
Urate > Valine	649	7.21388e-05
Urate > Norvaline	650	7.22753e-05
Alanine > Acetylaminoadipate	651	7.37954e-05
Serine > Pyroglutamate	652	7.78678e-05
Cysteine > Oxoproline	653	7.84551e-05
Hypoxanthine > Cyclic ADP-ribose	654	7.85989e-05
Urea > Deoxyinosine	655	8.00021e-05
Tryptophan > Guanosine diphosphate mannose	656	8.07531e-05
Valine > NADP+	657	8.13405e-05
Urea > Oxoproline	658	8.24687e-05
Urate > Urea	659	8.73168e-05
Glutamine > Cytidine	660	8.75623e-05
Cysteine > 3-Sulfinoalanine	661	8.75696e-05
Ornithine > CMP-2-aminoethylphosphonate	662	8.81782e-05
Cysteine > NAD+	663	9.0831e-05
Valine > Guanidinoacetate	664	9.31588e-05
Phenylalanine > Uridine	665	9.41071e-05
Threonine > Carnitine (5:0)	666	9.88034e-05
Glutamate > Cysteate	667	9.9311e-05
Glutamate > Trigonelline	668	9.93729e-05
Tyrosine > Adenosine monophosphate	669	0.00010098
Cystine > Alanine	670	0.000101959
Cystine > Sarcosine	671	0.000101981
Cystine > beta-Alanine	672	0.00010276
Aspartate > Cytosine	673	0.000103006
Phenylalanine > Citrulline	674	0.000106196
Proline > Pyroglutamate	675	0.000106897
Tryptophan > Carnitine (5:0)	676	0.000108236
Ornithine > Ureidosuccinate	677	0.000110718
Citrulline > Norvaline	678	0.000114266
Cysteine > Pyroglutamate	679	0.000116835
Serine > Glutathione disulfide	680	0.000116985
Tyrosine > Valine	681	0.000117148
Tyrosine > Norvaline	682	0.000118957
Taurine > Oxoproline	683	0.000121454
Lysine > NADPH	684	0.000122226
Lysine > Glutathione	685	0.000122957
Uridine > Carnitine (5:0)	686	0.000123521
Leucine > Acetylaminoadipate	687	0.000124292
Valine > N,N-Dimethylarginine	688	0.000128614
Phenylalanine > Carnitine (5:0)	689	0.000132406
Citrulline > Valine	690	0.000133955
Leucine > Serine	691	0.000137506
Alanine > S-Adenosylmethionine	692	0.000140646
Proline > Adenosine monophosphate	693	0.000145992
Cysteine > NADH	694	0.000159722
Cystine > Deoxyinosine	695	0.000161954
Ammonium > Aspartate	696	0.000165056
Threonine > CMP-2-aminoethylphosphonate	697	0.000172561
Threonine > NADP+	698	0.00017554
Urea > Guanosine triphosphate	699	0.000177709
Aspartate > Glu-Asp	700	0.000180058
Urea > Pyroglutamate	701	0.000183082
Tryptophan > Deoxyinosine	702	0.00018342
Alanine > Glycine	703	0.000184388
Asparagine > Citicoline	704	0.000189265
Ammonium > cis-4-Hydroxyproline	705	0.000189322
Glutamate > Theanine	706	0.000191246
Isoleucine > Acetylaminoadipate	707	0.000191333
Ornithine > Glutamate	708	0.000206726
Ornithine > N-Methylaspartate	709	0.000207749
Ornithine > Pyroglutamate	710	0.000209575
Cystine > Uridine monophosphate	711	0.000211866
Ornithine > Oxoproline	712	0.000216041
Serine > Glycerophosphoethanolamine	713	0.000217963
Aspartate > Deoxycytidine	714	0.000219619
Cystine > Guanosine monophosphate	715	0.000221498
Serine > N,N-Dimethylarginine	716	0.00022506
Cystine > Glutamine	717	0.000229437
Taurine > Pyroglutamate	718	0.000231109
Nitrate > N-Acetylcysteine	719	0.000231494
Urate > Acetylaminoadipate	720	0.000233441
Ammonium > N-Acetylaspartate	721	0.000238825
Leucine > Glycine	722	0.0002423
Valine > Cytosine	723	0.000249058
Tyrosine > Uridine	724	0.000249163
Glutamine > cis-4-Hydroxyproline	725	0.000255203
Nitrate > Norvaline	726	0.000256191
Methionine > NADP+	727	0.00026349
Ornithine > beta-Alanine	728	0.000264279
Hypoxanthine > NADP+	729	0.000272334
Nitrate > Valine	730	0.000272927
Phenylalanine > Norvaline	731	0.000273947
Phenylalanine > Valine	732	0.000275221
Ornithine > Alanine	733	0.000275481
Hypoxanthine > Norvaline	734	0.000276213
Hypoxanthine > Valine	735	0.000283973
Ornithine > Sarcosine	736	0.000288648
Histidine > Norvaline	737	0.000295162
Histidine > Valine	738	0.000297348
Leucine > Uracil	739	0.000297553
Serine > PS (36:1)	740	0.000306068
Glutamate > Gamma-aminobutyrate	741	0.000310245
Lysine > Oxoproline	742	0.000312063
Cystine > Orotate	743	0.000316936
Cystine > S-Methylthioadenosine	744	0.000316987
Ornithine > Aspartate	745	0.000320709
Uridine > Guanosine triphosphate	746	0.000340724
Valine > Asparagine	747	0.000342629
Ornithine > N-Acetylaspartate	748	0.000342771
Aspartate > Deoxyinosine	749	0.000349226
Lysine > Sarcosine	750	0.000354215
Lysine > Alanine	751	0.00035571
Histidine > Theanine	752	0.000355762
Ammonium > N,N-Dimethylarginine	753	0.000357248
Cystine > Thioproline	754	0.000357881
Lysine > beta-Alanine	755	0.000358352
Ornithine > Glu-Glu	756	0.000369102
Threonine > Homoserine	757	0.000372138
Threonine > Allothreonine	758	0.000372138
Urea > N,N-Dimethylarginine	759	0.000394106
Nitrate > CMP-2-aminoethylphosphonate	760	0.000396212
Serine > Norvaline	761	0.000396874
Serine > Valine	762	0.000399464
Glutamate > 1-Aminocyclopropanecarboxylate	763	0.000400272
Asparagine > Oxoproline	764	0.000401228
Methionine > Norvaline	765	0.000407211
Lysine > Methyl 4-aminobutyrate	766	0.000410752
Phenylalanine > N,N-Dimethylarginine	767	0.000417796
Methionine > Valine	768	0.000418365
Cystine > Gamma-aminobutyrate	769	0.000423118
Asparagine > Norvaline	770	0.00043172
Asparagine > Valine	771	0.000433242
Asparagine > Uridine	772	0.000440506
Tryptophan > Indole-3-acrylate	773	0.000440918
Ammonium > Cytosine	774	0.000441198
Methionine > Uridine	775	0.000446781
Lysine > Pyroglutamate	776	0.000448051
Methionine > Oxoproline	777	0.000450606
Lysine > Ureidosuccinate	778	0.000456152
Lysine > Glutamine	779	0.000460774
Lysine > Asp-Pro	780	0.000469603
Cystine > Asparagine	781	0.000472422
Urate > Deoxyinosine	782	0.000473359
Valine > Guanosine diphosphate	783	0.000477447
Phenylalanine > Xanthine	784	0.000485163
Leucine > CMP-2-aminoethylphosphonate	785	0.000491166
Ammonium > Oxoproline	786	0.00049247
Tryptophan > Xanthine	787	0.000503087
Leucine > Uridine monophosphate	788	0.000504215
Citrulline > Cytidine	789	0.000511326
Glutamate > N-Acetylasparagine	790	0.000518424
Citrulline > Guanosine triphosphate	791	0.000519711
Tryptophan > NADP+	792	0.000523134
Arginine > NADP+	793	0.000540648
Citrulline > NADP+	794	0.000541244
Asparagine > Pyroglutamate	795	0.000541617
Nitrate > Oxoproline	796	0.000544419
Arginine > NADPH	797	0.000549433
Nitrate > trans-4-Hydroxyproline	798	0.000557593
Tryptophan > Uridine	799	0.000566556
Leucine > N-Acetylasparagine	800	0.00057113
Serine > Theanine	801	0.000576363
Tryptophan > Norvaline	802	0.000582097
Tryptophan > Valine	803	0.000592297
Uridine > NADP+	804	0.000597071
Phenylalanine > Leu-Pro	805	0.00060541
Methionine > Pyroglutamate	806	0.00061614
Glutamate > Proline	807	0.000616646
Asparagine > Carnitine (5:0)	808	0.000620624
Isoleucine > Asparagine	809	0.000626647
Arginine > Carnitine (5:0)	810	0.000628168
Leucine > Glu-Asp	811	0.000636316
Alanine > Gamma-aminobutyrate	812	0.000636596
Serine > Xanthine	813	0.000636955
Valine > Pyroglutamate	814	0.000643591
Glutamate > Uridine	815	0.00064978
Isoleucine > Carnitine (5:0)	816	0.000653183
Taurine > N,N-Dimethylarginine	817	0.000663611
Glutamine > Ureidosuccinate	818	0.000668509
Threonine > Uridine	819	0.000673698
Aspartate > Carnitine (5:0)	820	0.000674516
Aspartate > Uridine monophosphate	821	0.000675639
Ornithine > Leu-Pro	822	0.000675916
Ammonium > Pyroglutamate	823	0.000676315
Valine > Acetylaminoadipate	824	0.000677132
Glycine > Norvaline	825	0.000682871
Glycine > Valine	826	0.000687629
Glutamine > trans-4-Hydroxyproline	827	0.000696167
Lysine > N-Methylaspartate	828	0.000704174
Lysine > Glutamate	829	0.00070857
Tyrosine > Acetylaminoadipate	830	0.00073739
Proline > Acetylaminoadipate	831	0.00074308
Serine > Deoxyinosine	832	0.000743735
Nitrate > Pyroglutamate	833	0.000744898
Cysteine > Hypotaurine	834	0.000761254
Leucine > Carnitine (5:0)	835	0.000777196
Aspartate > N,N-Dimethylarginine	836	0.000779936
Cystine > N-Methylaspartate	837	0.000785555
Cystine > 3-Sulfinoalanine	838	0.000786635
Cystine > Glutamate	839	0.000795677
Isoleucine > Glutathione	840	0.000814199
Valine > Oxoproline	841	0.00081782
Ornithine > Glutamine	842	0.000818385
Taurine > Glu-Pro	843	0.000818845
Lysine > Pipecolate	844	0.000832797
Methionine > N,N-Dimethylarginine	845	0.000861955
Ornithine > Cytidine	846	0.00087957
Nitrate > N,N-Dimethylarginine	847	0.000894203
Glutamate > cis-4-Hydroxyproline	848	0.000907098
Urate > N,N-Dimethylarginine	849	0.00092236
Citrulline > trans-4-Hydroxyproline	850	0.000927119
Arginine > Valine	851	0.000927973
Arginine > Norvaline	852	0.000928807
Cystine > N-Acetylaspartate	853	0.000932194
Ammonium > Glu-Pro	854	0.00093243
Hypoxanthine > NADPH	855	0.000950597
Asparagine > Theanine	856	0.000950822
Cystine > Proline	857	0.000953462
Leucine > N,N-Dimethylarginine	858	0.000974848
Threonine > Guanosine diphosphate mannose	859	0.000980193
Proline > N-Acetylhexosamine phosphate	860	0.000985171
Glycine > Glycerophosphoethanolamine	861	0.00101197
Arginine > Guanosine diphosphate	862	0.00103716
Glutamate > Ornithine	863	0.00109064
Cysteine > Thioproline	864	0.00111013
Valine > Carnitine (5:0)	865	0.00111881
Leucine > Guanosine triphosphate	866	0.00114258
Asparagine > Xanthine	867	0.00114367
Lysine > trans-4-Hydroxyproline	868	0.0011529
Glutamine > 1-Aminocyclopropanecarboxylate	869	0.00115513
Taurine > Glucosamine 6-phosphate	870	0.00119541
Nitrate > Xanthine	871	0.00119731
Asparagine > Acetylaminoadipate	872	0.001222
Tryptophan > trans-4-Hydroxyproline	873	0.00124038
Serine > Val-Lys	874	0.0012448
Ornithine > Uridine	875	0.00124837
Serine > Glu-Pro	876	0.00128054
Lysine > Aspartate	877	0.0012845
Serine > PS (34:2)	878	0.00129513
Urea > N-Acetylasparagine	879	0.00130111
Alanine > Xanthine	880	0.00134134
Aspartate > Asp-Pro	881	0.00134297
Methionine > S-Adenosylhomocysteine	882	0.0013738
Urate > trans-4-Hydroxyproline	883	0.00139982
Ornithine > Acetylaminoadipate	884	0.00140274
Lysine > Valine	885	0.00141688
Lysine > Norvaline	886	0.0014306
Urea > cis-4-Hydroxyproline	887	0.0014509
Aspartate > trans-4-Hydroxyproline	888	0.00145461
Lysine > Isoleucine	889	0.00149311
Lysine > Leucine	890	0.00151122
Leucine > Glucosamine 6-phosphate	891	0.00151432
Citrulline > NADPH	892	0.00151848
Leucine > Glutathione disulfide	893	0.00152305
Valine > Arg-Ala	894	0.00159194
Glutamate > Xanthine	895	0.00159682
Cystine > Acetylaminoadipate	896	0.00166002
Tyrosine > Guanine	897	0.00166455
Lysine > N-Acetylaspartate	898	0.00170703
Alanine > 1-Aminocyclopropanecarboxylate	899	0.00171368
Urea > Carnitine (5:0)	900	0.00171501
Valine > Ophthalmate	901	0.00172492
Urea > CMP-2-aminoethylphosphonate	902	0.00173864
Valine > Dihydroorotate	903	0.00176252
Asparagine > Guanine	904	0.00180373
Threonine > 1-Aminocyclopropanecarboxylate	905	0.00188413
Cysteine > Glutathione	906	0.0019336
Glycine > Uridine monophosphate	907	0.00196428
Aspartate > Guanosine triphosphate	908	0.00196658
Glutamate > Carnitine (5:0)	909	0.00197104
Glutamate > Guanosine diphosphate	910	0.00201007
Methionine > N-Acetylmethionine	911	0.00201912
Cystine > Methyl 4-aminobutyrate	912	0.00206844
Ammonium > N-Acetylasparagine	913	0.00207059
Leucine > Pyroglutamate	914	0.00212704
Tyrosine > NADPH	915	0.00213861
Isoleucine > Asp-Pro	916	0.00213927
Aspartate > Methyl 4-aminobutyrate	917	0.00214508
Isoleucine > Aminoadipate	918	0.00214821
Asparagine > Deoxyinosine	919	0.00217112
Isoleucine > S-Methylthioadenosine	920	0.00218361
Phenylalanine > Guanosine diphosphate	921	0.00221694
Methionine > Carnitine (5:0)	922	0.00225995
Proline > Guanosine triphosphate	923	0.0022654
Cystine > Leucine	924	0.00227552
Proline > Carnitine (5:0)	925	0.00228656
Isoleucine > Leucine	926	0.00229855
Phenylalanine > S-Adenosylhomocysteine	927	0.00233488
Lysine > Orotate	928	0.002396
Hypoxanthine > S-Methylthioadenosine	929	0.00245364
Threonine > trans-4-Hydroxyproline	930	0.0024705
Glutamate > Glutathione disulfide	931	0.00248174
Valine > Glutathione	932	0.00250712
Valine > Proline	933	0.00253154
Cysteine > Acetylaminoadipate	934	0.00254716
Glutamine > Xanthine	935	0.00255232
Leucine > Oxoproline	936	0.0025651
Isoleucine > Sarcosine	937	0.00257797
Isoleucine > beta-Alanine	938	0.00265542
Threonine > Ala-Leu	939	0.00270555
Urea > Asp-Pro	940	0.00271884
Isoleucine > Alanine	941	0.00274397
Ammonium > Deoxycytidine monophosphate	942	0.00281116
Tyrosine > NADP+	943	0.00283457
Histidine > Glu-Pro	944	0.00287327
Threonine > Normetanephrine	945	0.00289353
Alanine > beta-Alanine	946	0.00299749
Tyrosine > Carnitine (5:0)	947	0.0030303
Alanine > Sarcosine	948	0.0030445
Arginine > trans-4-Hydroxyproline	949	0.00304547
Ammonium > Uridine	950	0.00307694
Serine > Cystathionine	951	0.00308719
Alanine > Valine	952	0.00314932
Alanine > Norvaline	953	0.00316284
Cystine > 3-Hydroxycarnitine (8:0)	954	0.00316719
Glycine > NADP+	955	0.00323238
Phenylalanine > Acetylaminoadipate	956	0.00336645
Leucine > Uridine	957	0.00336674
Methionine > N-Formylmethionine	958	0.00337672
Lysine > Glu-Glu	959	0.00337969
Asparagine > S-Adenosylhomocysteine	960	0.00340881
Urate > 3-Hydroxycarnitine (8:0)	961	0.00344161
Arginine > Arg-Ala	962	0.00347723
Isoleucine > Dihydroorotate	963	0.00351672
Ornithine > Uridine monophosphate	964	0.00363426
Glycine > Acetylaminoadipate	965	0.00372143
Leucine > Asparagine	966	0.00378894
Isoleucine > Gamma-aminobutyrate	967	0.00384968
Glutamate > Asp-Pro	968	0.00391981
Valine > Gamma-aminobutyrate	969	0.00397
Lysine > Cysteate	970	0.00404502
Serine > N-Acetylornithine	971	0.00412004
Valine > Asp-Pro	972	0.00414638
Arginine > Oxoproline	973	0.00415129
Tryptophan > N-alpha-Acetyllysine	974	0.00415827
Valine > Ureidosuccinate	975	0.00420061
Aspartate > Leucine	976	0.00420882
Lysine > Dihydroorotate	977	0.00421303
Glutamate > Ala-Leu	978	0.00422419
Glutamate > Acetylaminoadipate	979	0.00430258
Citrulline > Glu-Pro	980	0.00434153
Histidine > Acetylaminoadipate	981	0.00445648
Glycine > Ophthalmate	982	0.00448428
Ammonium > Normetanephrine	983	0.00458782
Cystine > Isoleucine	984	0.00458979
Aspartate > Glutathione disulfide	985	0.004662
Cysteine > Guanosine diphosphate	986	0.00481137
Glycine > Theanine	987	0.00489695
Glutamate > Glu-Glu	988	0.00492531
Uridine > Asp-Pro	989	0.00505338
Uridine > Glu-Pro	990	0.00509332
Taurine > Ala-Leu	991	0.00511981
Serine > Acetylaminoadipate	992	0.00525035
Valine > beta-Alanine	993	0.0052747
Cystine > cis-4-Hydroxyproline	994	0.0053046
Phenylalanine > Normetanephrine	995	0.00541596
Nitrate > Normetanephrine	996	0.00542606
Valine > Alanine	997	0.00543236
Isoleucine > Norvaline	998	0.00546876
Valine > Sarcosine	999	0.0055265
Cysteine > Guanine	1000	0.00553443
Urea > Acetylaminoadipate	1001	0.00553687
Isoleucine > Valine	1002	0.0055401
Arginine > Pyroglutamate	1003	0.00572872
Ornithine > Cysteate	1004	0.00573187
Serine > Guanosine triphosphate	1005	0.00573604
Aspartate > Isoleucine	1006	0.00574844
Urate > Xanthine	1007	0.00585451
Ornithine > Norvaline	1008	0.00589748
Arginine > Guanine	1009	0.00593236
Glutamine > Glu-Glu	1010	0.00593701
Uridine > Normetanephrine	1011	0.00597498
Isoleucine > Glutamine	1012	0.00601385
Cystine > Glutathione disulfide	1013	0.00601974
Ornithine > Valine	1014	0.00602055
Glutamate > Uridine monophosphate	1015	0.00604629
Cystine > Uridine	1016	0.00606251
Phenylalanine > Asp-Pro	1017	0.00607748
Urea > trans-4-Hydroxyproline	1018	0.0061199
Alanine > Glutathione	1019	0.00613304
Ornithine > cis-4-Hydroxyproline	1020	0.00627163
Alanine > Leu-Pro	1021	0.00628655
Hypoxanthine > N-Acetylasparagine	1022	0.00633464
Isoleucine > Methyl 4-aminobutyrate	1023	0.00644434
Arginine > Deoxyinosine	1024	0.00644795
Ornithine > Xanthine	1025	0.00645304
Arginine > Asp-Pro	1026	0.00646501
Nitrate > Carnitine (6:0)	1027	0.00652688
Cystine > Taurine	1028	0.00672878
Leucine > Ophthalmate	1029	0.00682167
Urea > 3-Hydroxycarnitine (8:0)	1030	0.00702177
Isoleucine > Glu-Pro	1031	0.00704614
Serine > PS (36:4)	1032	0.00705941
Ammonium > Orotate	1033	0.00708925
Serine > PS (38:3)	1034	0.00710806
Serine > Oleamide	1035	0.00725462
Alanine > Adenosine monophosphate	1036	0.00740438
Alanine > Glutamine	1037	0.00744357
Uridine > Acetylaminoadipate	1038	0.00751679
Isoleucine > N-Acetylaspartate	1039	0.00752164
Valine > Normetanephrine	1040	0.00772481
Methionine > Acetylaminoadipate	1041	0.00778977
Proline > Inosine	1042	0.00788092
Cystine > Carnitine (5:0)	1043	0.00788402
Isoleucine > Aspartate	1044	0.00793016
Valine > Aminoadipate	1045	0.00798022
Nitrate > Deoxyinosine	1046	0.00800344
Ammonium > Xanthine	1047	0.00803905
Methionine > Normetanephrine	1048	0.00804625
Isoleucine > Glutamate	1049	0.00815297
Ammonium > Trigonelline	1050	0.00816416
Taurine > Asp-Pro	1051	0.00816881
Isoleucine > N-Methylaspartate	1052	0.00820529
Leucine > Glutathione	1053	0.00834946
Isoleucine > Uridine	1054	0.00835142
Cystine > Cysteate	1055	0.00845482
Citrulline > N-Acetylasparagine	1056	0.00846997
Alanine > Aminoadipate	1057	0.00857821
Isoleucine > Ureidosuccinate	1058	0.00858575
Glutamine > Methyl 4-aminobutyrate	1059	0.00865869
Alanine > Ala-Leu	1060	0.00868669
Taurine > Acetylaminoadipate	1061	0.0087785
Methionine > Glu-Pro	1062	0.00892001
Tryptophan > Glu-Pro	1063	0.00893288
Aspartate > Norvaline	1064	0.00896046
Aspartate > Valine	1065	0.00898973
Lysine > Val-Lys	1066	0.00900171
Ammonium > trans-4-Hydroxyproline	1067	0.00909689
Glutamate > Dihydroorotate	1068	0.00910968
Leucine > Normetanephrine	1069	0.00913854
Histidine > Guanosine triphosphate	1070	0.00914209
Asparagine > Asp-Pro	1071	0.00923624
Lysine > Acetylaminoadipate	1072	0.0092393
Glutamate > Pyroglutamate	1073	0.00929234
Tryptophan > Uridine monophosphate	1074	0.00931314
Glycine > Carnitine (5:0)	1075	0.00932273
Taurine > Guanine	1076	0.00935013
Asparagine > Inosine	1077	0.00943327
Leucine > S-Methylthioadenosine	1078	0.00950575
Serine > Guanosine diphosphate	1079	0.00966009
Tryptophan > Acetylaminoadipate	1080	0.00974962
Glutamine > Leucine	1081	0.00975063
Proline > Asp-Pro	1082	0.00975672
Isoleucine > Glu-Asp	1083	0.00977593
Alanine > Cysteate	1084	0.00982143
Valine > Uridine	1085	0.0100888
Glutamate > Oxoproline	1086	0.0103634
Alanine > N-Acetylaspartate	1087	0.0105316
Hypoxanthine > 3-Hydroxycarnitine (8:0)	1088	0.0106994
Uridine > Glu-Asp	1089	0.0108504
Valine > Isoleucine	1090	0.0108671
Citrulline > Acetylaminoadipate	1091	0.0110582
Threonine > Xanthine	1092	0.011143
Tyrosine > 3-Hydroxycarnitine (8:0)	1093	0.011159
Arginine > Xanthine	1094	0.01125
Hypoxanthine > Normetanephrine	1095	0.0115655
Threonine > Asp-Pro	1096	0.0117514
Urate > Carnitine (5:0)	1097	0.0120663
Cystine > Ureidosuccinate	1098	0.012133
Aspartate > Aspartylglycosamine	1099	0.0121993
Hypoxanthine > Acetylaminoadipate	1100	0.012274
Glutamine > Isoleucine	1101	0.0123187
Leucine > Deoxycytidine	1102	0.0123608
Valine > Glutamine	1103	0.012382
Histidine > Normetanephrine	1104	0.0130885
Glycine > cis-4-Hydroxyproline	1105	0.0134131
Valine > N-Acetylaspartate	1106	0.0135866
Valine > Aspartate	1107	0.0135971
Glutamate > Methyl 4-aminobutyrate	1108	0.0138979
Valine > Glutamate	1109	0.0141689
Valine > N-Methylaspartate	1110	0.0141979
Leucine > Gamma-aminobutyrate	1111	0.0142484
Alanine > Cytosine	1112	0.014422
Hypoxanthine > Deoxycytidine monophosphate	1113	0.0144582
Valine > Leucine	1114	0.0145136
Alanine > Glu-Asp	1115	0.0147141
Leucine > Aminoadipate	1116	0.014772
Ammonium > Acetylaminoadipate	1117	0.0149522
Methionine > Asp-Pro	1118	0.0153016
Asparagine > Aspartylglycosamine	1119	0.0154251
Isoleucine > Glu-Glu	1120	0.0156416
Leucine > Sarcosine	1121	0.0157761
Leucine > Alanine	1122	0.0158838
Glutamine > Proline	1123	0.01589
Leucine > beta-Alanine	1124	0.0159477
Proline > Deoxycytidine monophosphate	1125	0.0159947
Valine > Uridine monophosphate	1126	0.0164851
Taurine > Deoxyinosine	1127	0.0179826
Aspartate > Glu-Glu	1128	0.0181298
Phenylalanine > Deoxycytidine monophosphate	1129	0.0183406
Cystine > Valine	1130	0.0185839
Cystine > Norvaline	1131	0.0187412
Leucine > Glutamine	1132	0.0187481
Alanine > Uridine	1133	0.0190035
Alanine > Glutamate	1134	0.0190976
Alanine > N-Methylaspartate	1135	0.0191088
Glutamine > Carnitine (5:0)	1136	0.0193706
Alanine > Aspartate	1137	0.0195024
Cysteine > Xanthine	1138	0.0195866
Nitrate > Glu-Asp	1139	0.0200351
Cystine > trans-4-Hydroxyproline	1140	0.0200447
Ammonium > N-Acetylhexosamine phosphate	1141	0.0200841
Leucine > Norvaline	1142	0.0204661
Leucine > Valine	1143	0.0205678
Tryptophan > Normetanephrine	1144	0.0206039
Valine > Cysteate	1145	0.0206604
Tyrosine > cis-4-Hydroxyproline	1146	0.0208131
Glutamate > trans-4-Hydroxyproline	1147	0.0212439
Isoleucine > Ophthalmate	1148	0.0214213
Ornithine > Carnitine (5:0)	1149	0.0214468
Alanine > Methyl 4-aminobutyrate	1150	0.0219004
Tyrosine > N-alpha-Acetyllysine	1151	0.0219257
Phenylalanine > Arg-Ala	1152	0.0219701
Ornithine > trans-4-Hydroxyproline	1153	0.0222629
Nitrate > Acetylaminoadipate	1154	0.0223252
Glutamate > Isoleucine	1155	0.0225995
Uridine > Deoxycytidine monophosphate	1156	0.0228302
Cystine > Ophthalmate	1157	0.0237291
Threonine > Acetylaminoadipate	1158	0.0243765
Leucine > Aspartate	1159	0.0244506
Aspartate > N-Acetylasparagine	1160	0.0247439
Ammonium > Dihydroorotate	1161	0.0248455
Isoleucine > Cysteate	1162	0.0252731
Leucine > Ureidosuccinate	1163	0.0253986
Leucine > N-Acetylaspartate	1164	0.0258868
Lysine > Xanthine	1165	0.0259137
Glutamate > Ophthalmate	1166	0.0261574
Leucine > Orotate	1167	0.0267088
Valine > Glu-Pro	1168	0.0271822
Citrulline > Asp-Pro	1169	0.029248
Ammonium > Asp-Pro	1170	0.0293981
Hypoxanthine > Guanosine triphosphate	1171	0.0301698
Alanine > Uridine triphosphate	1172	0.0305211
Lysine > Ophthalmate	1173	0.0306397
Glutamate > Leucine	1174	0.0311808
Glutamate > S-Methylthioadenosine	1175	0.0316074
Ammonium > Guanine	1176	0.0321299
Leucine > Glutamate	1177	0.0333615
Leucine > N-Methylaspartate	1178	0.0334324
Ammonium > N-Acetylhexosamine sulfate	1179	0.0335969
Leucine > Asp-Pro	1180	0.0341773
Isoleucine > Orotate	1181	0.0342426
Alanine > Normetanephrine	1182	0.0347366
Leucine > Cysteate	1183	0.0352022
Tryptophan > Asp-Pro	1184	0.0359354
Glutamate > Glu-Pro	1185	0.0362428
Histidine > Asp-Pro	1186	0.0362509
Aspartate > Arg-Ala	1187	0.0362923
Alanine > Glu-Glu	1188	0.0369404
Isoleucine > Normetanephrine	1189	0.038002
Alanine > Deoxycytidine	1190	0.0393127
Serine > Normetanephrine	1191	0.0412341
Urate > Arg-Ala	1192	0.0428177
Glutamate > Norvaline	1193	0.043053
Serine > Ophthalmate	1194	0.0430569
Glutamate > Valine	1195	0.0432316
Leucine > Methyl 4-aminobutyrate	1196	0.0455427
Alanine > Ureidosuccinate	1197	0.0466598
Tyrosine > trans-4-Hydroxyproline	1198	0.0507736
Nitrate > 3-Hydroxycarnitine (8:0)	1199	0.0530622
Leucine > Dihydroorotate	1200	0.0532896
Ornithine > 3-Hydroxycarnitine (8:0)	1201	0.0532989
Cysteine > Normetanephrine	1202	0.0553483
Alanine > Isoleucine	1203	0.0564735
Alanine > Deoxycytidine monophosphate	1204	0.0566381
Glycine > trans-4-Hydroxyproline	1205	0.0588154
Alanine > Leucine	1206	0.0599097
Valine > Orotate	1207	0.0612624
Glutamine > Norvaline	1208	0.0619293
Glutamine > Valine	1209	0.062006
Alanine > Uridine monophosphate	1210	0.0633506
Asparagine > N-Acetylasparagine	1211	0.0637227
Alanine > Uridine diphosphate	1212	0.064532
Urate > Normetanephrine	1213	0.0646576
Taurine > Normetanephrine	1214	0.0647424
Leucine > Glu-Pro	1215	0.0662802
Leucine > Glu-Glu	1216	0.0691601
Alanine > Asp-Pro	1217	0.0738655
Methionine > Deoxycytidine monophosphate	1218	0.0739513
Cystine > Glu-Glu	1219	0.0753875
Ammonium > Uridine monophosphate	1220	0.0778593
Alanine > Glu-Pro	1221	0.0785713
Citrulline > Normetanephrine	1222	0.0797678
Ammonium > Deoxycytidine	1223	0.0832343
Cysteine > Glutathione disulfide	1224	0.0886686
Lysine > N,N,N-Trimethyllysine	1225	0.0926861
Proline > Glu-Pro	1226	0.102517
Valine > Deoxycytidine monophosphate	1227	0.107109
Alanine > Glutathione disulfide	1228	0.132836
Alanine > Ophthalmate	1229	0.143722
Serine > Glu-Asp	1230	0.147244
Proline > Norvaline	1231	0.154421
Alanine > Orotate	1232	0.154441
Proline > Valine	1233	0.155426
Hypoxanthine > Carnitine (5:0)	1234	0.157837
Alanine > S-Methylthioadenosine	1235	0.188817
Serine > PS (38:5)	1236	0.209184
Alanine > Dihydroorotate	1237	0.238683
Nitrate > Carnitine (5:0)	1238	0.255482

## Sheet: Fig. 1j
Metabolite	DMSO	AGI-5198
Isoleucine	0.576505	1
Leucine	0.543342	1
Valine	0.493042	1
Glutamine	1	0.7301

## Sheet: Fig. 1k
Metabolite	DMSO	AGI-5198
Isoleucine	0.660292	1
Leucine	0.56398	1
Valine	0	1
Glutamine	1	0.550774
