# Supplementary material for: Nitrogen metabolism profiling reveals cell state-specific pyrimidine synthesis pathway choice
Source: Nat Metab. 2026 Apr 29;8(5):1124–48. doi: 10.1038/s42255-026-01520-0 (PMC13218935; doi:10.1038/s42255-026-01520-0)
Supplement: Supplementary file 13 — Statistical source data. [file 42255_2026_1520_MOESM13_ESM.xlsx]

## Sheet: Fig. 2e
Tracer > Metabolite	Rank	Differential labeling score
Cystine > Cysteate	1	-2.06973
Glutamine > Glutathione disulfide	2	-1.55767
Hypoxanthine > Adenosine	3	-1.51891
Uridine > UDP-glucose	4	-1.21333
Glycine > Glutathione disulfide	5	-1.20419
Uridine > UDP-N-acetylglucosamine	6	-1.17917
Glutamine > Adenosine	7	-1.12254
Uridine > Uridine monophosphate	8	-1.0995
Uridine > Cytidine	9	-1.03292
Uridine > Uridine triphosphate	10	-1.01284
Uridine > Uridine diphosphate	11	-1.00933
Hypoxanthine > Guanosine	12	-0.965345
Uridine > CDP-ethanolamine	13	-0.964574
Aspartate > S-Methylthioadenosine	14	-0.949191
Tyrosine > Cytidine monophosphate	15	-0.696504
Glycine > 3-Hydroxycarnitine (5:0)	16	-0.658997
Glycine > Ophthalmate	17	-0.653986
Glutamine > Glutathione	18	-0.638005
Glycine > Glutathione	19	-0.591882
Glutamine > N-Acetylglutamate	20	-0.562932
Glutamine > 4-/5-Oxoproline	21	-0.561681
Glutamine > N-Acetylaspartate	22	-0.546116
Uridine > Thymidine triphosphate	23	-0.528827
Glutamine > Guanosine monophosphate	24	-0.502379
Glutamine > Ophthalmate	25	-0.463637
Glycine > Cys-Gly	26	-0.461576
Glutamine > Glutamate	27	-0.423616
Glutamine > N-Methylaspartate	28	-0.423556
Proline > Glu-Pro	29	-0.408725
Methionine > 3-Hydroxycarnitine (5:0)	30	-0.393322
Aspartate > Guanosine monophosphate	31	-0.387332
Proline > Asp-Pro	32	-0.37623
Hypoxanthine > Guanosine diphosphate mannose	33	-0.324317
Serine > Ureidosuccinate	34	-0.313474
Ornithine > Gamma-aminobutyrate	35	-0.291763
Valine > Methyl 4-aminobutyrate	36	-0.284718
Tyrosine > Cystathionine	37	-0.26037
Glutamate > Glutathione disulfide	38	-0.259303
Glutamine > Glu-Pro	39	-0.258834
Hypoxanthine > Inosine	40	-0.246414
Glutamine > S-Methylthioadenosine	41	-0.231288
Glutamine > Cyclic ADP-ribose	42	-0.224196
Uridine > Cytidine monophosphate	43	-0.219987
Glutamine > NADH	44	-0.217919
Aspartate > Guanosine diphosphate	45	-0.217644
Hypoxanthine > NADH	46	-0.211822
Glutamine > Deoxyguanosine diphosphate	47	-0.210163
Hypoxanthine > Guanosine diphosphate	48	-0.206979
Citrulline > S-Methylthioadenosine	49	-0.194819
Hypoxanthine > Cyclic ADP-ribose	50	-0.192964
Glutamine > Asp-Pro	51	-0.190793
Asparagine > Guanosine	52	-0.189864
Hypoxanthine > S-Methylthioadenosine	53	-0.184373
Serine > Cystathionine	54	-0.176074
Cystine > Cys-Gly	55	-0.169354
Glutamine > Aspartylglycosamine	56	-0.163803
Glutamine > Adenosine triphosphate	57	-0.163466
Glutamate > Adenosine	58	-0.157353
Cysteine > 3-Sulfinoalanine	59	-0.155874
Cystine > Glutathione disulfide	60	-0.155059
Hypoxanthine > Adenosine triphosphate	61	-0.1495
Glutamine > Glu-Gln	62	-0.144579
Histidine > Urocanate	63	-0.144448
Hypoxanthine > Deoxyguanosine diphosphate	64	-0.141702
Asparagine > Asp-Pro	65	-0.141293
Glycine > Guanosine monophosphate	66	-0.138185
Urea > Ureidosuccinate	67	-0.137582
Methionine > Guanosine monophosphate	68	-0.135885
Isoleucine > 3-Hydroxycarnitine (5:0)	69	-0.13288
Asparagine > Aspartate	70	-0.130274
Hypoxanthine > NAD+	71	-0.130015
Cystine > Glutathione	72	-0.127671
Arginine > Dihydroorotate	73	-0.117891
Alanine > N-Acetylalanine	74	-0.112959
Glutamine > Guanosine diphosphate	75	-0.108652
Tryptophan > Cytidine monophosphate	76	-0.10859
Isoleucine > Leucine	77	-0.104366
Serine > CDP-ethanolamine	78	-0.0978296
Nitrate > Ureidosuccinate	79	-0.0973228
Leucine > Urocanate	80	-0.0972794
Glutamine > NAD+	81	-0.0968263
Threonine > Ureidosuccinate	82	-0.0953269
Glutamine > Guanosine diphosphate mannose	83	-0.0953039
Lysine > S-Methylthioadenosine	84	-0.0950327
Glutamate > N-Methylaspartate	85	-0.0904186
Urea > Sphinganine	86	-0.0885368
Glutamate > Glutathione	87	-0.075887
Serine > Glycerophosphoethanolamine	88	-0.0726518
Alanine > Carnitine (16:1)	89	-0.0677653
Alanine > S-Methylthioadenosine	90	-0.0670438
Histidine > Carnitine (16:1)	91	-0.0620954
Glycine > N-Acetylasparagine	92	-0.0600203
Glutamate > N-Acetylglutamate	93	-0.0579151
Serine > N-Acetylserine	94	-0.0573122
Arginine > Ophthalmate	95	-0.055585
Ornithine > S-Methylthioadenosine	96	-0.0540978
Asparagine > Alanine	97	-0.0524
Asparagine > Cytidine monophosphate	98	-0.0497482
Nitrate > Aspartylglycosamine	99	-0.0452964
Cystine > Ureidosuccinate	100	-0.0449796
Taurine > Cytidine	101	-0.0437762
Tyrosine > Glu-Gln	102	-0.0425833
Serine > N-Acetylasparagine	103	-0.0408334
Citrulline > Asp-Pro	104	-0.0391562
Citrulline > Dihydroorotate	105	-0.0390136
Alanine > Guanosine	106	-0.0388676
Methionine > Cystathionine	107	-0.0381967
Serine > Phosphoethanolamine	108	-0.0370516
Hypoxanthine > Asp-Pro	109	-0.0366263
Histidine > Asp-Pro	110	-0.0364462
Isoleucine > N-Undecanoylglycine	111	-0.0356199
Urea > Dihydroorotate	112	-0.0337122
Glutamine > N-Acetylhexosamine phosphate	113	-0.0335831
Tryptophan > 3-Hydroxycarnitine (5:0)	114	-0.0319653
Histidine > Cys-Gly	115	-0.0304782
Aspartate > 3-Hydroxycarnitine (5:0)	116	-0.0303098
Asparagine > Dihydroorotate	117	-0.0283692
Glutamate > N-Acetylaspartate	118	-0.0278899
Glycine > Cytosine	119	-0.0256119
Hypoxanthine > Cystathionine	120	-0.0235415
Glutamate > Deoxyguanosine diphosphate	121	-0.0231411
Tryptophan > Guanosine diphosphate	122	-0.0225612
Arginine > Asp-Pro	123	-0.0216466
Urea > Glu-Gln	124	-0.0211612
Nitrate > Guanosine diphosphate	125	-0.0207875
Glutamine > Cytidine	126	-0.0200845
Tyrosine > Asp-Pro	127	-0.0191597
Glutamate > Adenosine triphosphate	128	-0.0164035
Asparagine > Adenosine	129	-0.0157276
Cystine > Ophthalmate	130	-0.0152907
Nitrate > Asp-Pro	131	-0.0146375
Cysteine > Glutathione	132	-0.0145774
Proline > Cystathionine	133	-0.0143939
Proline > Carnitine (16:1)	134	-0.01428
Glycine > Asp-Pro	135	-0.014206
Glutamate > Cyclic ADP-ribose	136	-0.013565
Leucine > Adenosine	137	-0.0129112
Ornithine > Carnitine (16:1)	138	-0.0128621
Aspartate > Asp-Pro	139	-0.0128291
Glutamine > CDP-ethanolamine	140	-0.0124768
Cystine > Asp-Pro	141	-0.012158
Tyrosine > Thymidine triphosphate	142	-0.0120269
Valine > 3-Hydroxycarnitine (5:0)	143	-0.0117467
Cystine > Thioproline	144	-0.0117326
Methionine > N-Acetylmethionine	145	-0.0109103
Aspartate > Guanosine	146	-0.0104011
Glutamate > Carnitine (16:1)	147	-0.0102313
Cystine > N-Acetylcysteine	148	-0.0089594
Lysine > Carnitine (16:1)	149	-0.0084536
Cysteine > N-Acetylcysteine	150	-0.0081989
Aspartate > Ophthalmate	151	-0.0078992
Glutamine > Cytidine monophosphate	152	-0.0078938
Phenylalanine > Asp-Pro	153	-0.0078288
Glutamine > Acetylaminoadipate	154	-0.0075034
Glutamate > Cytidine	155	-0.0073784
Tryptophan > Platelet-activating factor	156	-0.007065
Histidine > 3-Hydroxycarnitine (5:0)	157	-0.0067767
Valine > Adenosine monophosphate	158	-0.0064501
Glycine > Inosine	159	-0.006309
Tryptophan > Dihydroorotate	160	-0.0062226
Urate > Ureidosuccinate	161	-0.0061037
Aspartate > Adenosine	162	-0.0060116
Ornithine > N-Acetylputrescine	163	-0.0058256
Asparagine > Glu-Pro	164	-0.00554
Histidine > S-Methylthioadenosine	165	-0.0048638
Glutamate > Asp-Pro	166	-0.0047812
Citrulline > Cytosine	167	-0.0044276
Lysine > Asp-Pro	168	-0.0043335
Asparagine > Platelet-activating factor	169	-0.0042827
Taurine > Asp-Pro	170	-0.0041992
Tyrosine > Glycerophosphoethanolamine	171	-0.0041174
Cystine > Carnitine (16:1)	172	-0.0040537
Glutamine > Ureidosuccinate	173	-0.004024
Ornithine > 3-Hydroxycarnitine (5:0)	174	-0.0039446
Alanine > Platelet-activating factor	175	-0.0036563
Lysine > Acetylaminoadipate	176	-0.0035719
Isoleucine > Acetylaminoadipate	177	-0.0035609
Alanine > Cytidine	178	-0.0034105
Tyrosine > Guanosine	179	-0.0033566
Serine > Urocanate	180	-0.0032548
Cysteine > Cys-Gly	181	-0.0032153
Glycine > Thymidine triphosphate	182	-0.0031888
Isoleucine > Cys-Gly	183	-0.0028386
Taurine > Glu-Gln	184	-0.0026068
Isoleucine > Platelet-activating factor	185	-0.0023438
Threonine > Homoserine	186	-0.0023246
Uridine > 3-Hydroxycarnitine (5:0)	187	-0.0023172
Threonine > Allothreonine	188	-0.0021922
Methionine > N-Undecanoylglycine	189	-0.0021542
Taurine > N-Acetylasparagine	190	-0.0021326
Urea > Glycerophosphoethanolamine	191	-0.0020681
Cystine > 5-Aminolevulinate	192	-0.0020234
Cystine > cis-4-Hydroxyproline	193	-0.0019774
Ammonium > Asp-Pro	194	-0.0019585
Tryptophan > Asparagine	195	-0.0019356
Leucine > N-Undecanoylglycine	196	-0.0019138
Glutamine > 1-Aminocyclopropanecarboxylate	197	-0.0019081
Leucine > Isoleucine	198	-0.0016618
Tyrosine > Methyl 4-aminobutyrate	199	-0.0016366
Asparagine > Glycerophosphoethanolamine	200	-0.0015776
Lysine > Platelet-activating factor	201	-0.001569
Threonine > Asparagine	202	-0.0015096
Asparagine > N-Undecanoylglycine	203	-0.0014179
Urea > Platelet-activating factor	204	-0.0013756
Tyrosine > Valine	205	-0.0013537
Glutamine > Inosine diphosphate	206	-0.0013381
Cysteine > Thioproline	207	-0.0012626
Taurine > N-Undecanoylglycine	208	-0.0012537
Urea > Cytidine monophosphate	209	-0.0011143
Tyrosine > Asparagine	210	-0.0011041
Tryptophan > Serine	211	-0.0010765
Aspartate > NAD+	212	-0.0010274
Cysteine > Adenosine monophosphate	213	-0.0010263
Lysine > Cys-Gly	214	-0.0010221
Glutamine > Aspartate	215	-0.0009424
Cystine > 3-Hydroxycarnitine (5:0)	216	-0.0009056
Urea > Deoxyguanosine diphosphate	217	-0.0008861
Serine > Asparagine	218	-0.0008676
Nitrate > Cyclic ADP-ribose	219	-0.0008264
Threonine > Glu-Gln	220	-0.0007851
Uridine > Asp-Pro	221	-0.0007088
Cysteine > Glu-Gln	222	-0.0006488
Asparagine > 5-Aminolevulinate	223	-0.0006436
Threonine > Platelet-activating factor	224	-0.0006406
Asparagine > cis-4-Hydroxyproline	225	-0.0006257
Urate > Inosine	226	-0.0006181
Urea > N-Acetylasparagine	227	-0.0006083
Glycine > Guanosine diphosphate	228	-0.000572
Cysteine > Glutathione disulfide	229	-0.0005584
Urea > NAD+	230	-0.0005357
Urate > Asp-Pro	231	-0.000511
Phenylalanine > Asparagine	232	-0.0004856
Glycine > NADH	233	-0.0004576
Urate > 5-Aminolevulinate	234	-0.000454
Urate > cis-4-Hydroxyproline	235	-0.000454
Asparagine > Glutamate	236	-0.0004419
Proline > Asparagine	237	-0.000439
Urea > Cyclic ADP-ribose	238	-0.000438
Phenylalanine > Ophthalmate	239	-0.0004362
Isoleucine > Glycerophosphoethanolamine	240	-0.0004342
Phenylalanine > N,N,N-Trimethyllysine	241	-0.0004134
Glutamine > Platelet-activating factor	242	-0.0004132
Methionine > Asp-Pro	243	-0.000407
Asparagine > N-Methylaspartate	244	-0.0004041
Uridine > Asparagine	245	-0.0004027
Glycine > Glu-Gln	246	-0.0004015
Threonine > Glycerophosphoethanolamine	247	-0.0003916
Histidine > N,N,N-Trimethyllysine	248	-0.0003863
Citrulline > Asparagine	249	-0.000374
Hypoxanthine > Asparagine	250	-0.0003572
Urea > Asparagine	251	-0.000351
Aspartate > Glycerophosphoethanolamine	252	-0.0003501
Lysine > Deoxyguanosine diphosphate	253	-0.0003497
Serine > Asp-Pro	254	-0.000348
Isoleucine > N,N,N-Trimethyllysine	255	-0.0003416
Urea > NADH	256	-0.0003038
Alanine > Acetylaminoadipate	257	-0.0002806
Urate > Urea	258	-0.0002789
Glycine > 5-Aminolevulinate	259	-0.0002771
Tyrosine > Inosine diphosphate	260	-0.0002702
Asparagine > Uridine triphosphate	261	-0.0002684
Glycine > cis-4-Hydroxyproline	262	-0.0002644
Tryptophan > N-Acetylasparagine	263	-0.000261
Taurine > Asparagine	264	-0.0002577
Uridine > Urea	265	-0.0002513
Tryptophan > Glu-Pro	266	-0.0002462
Methionine > Asparagine	267	-0.0002414
Histidine > Glycine	268	-0.0002405
Glutamate > Guanosine diphosphate	269	-0.0002397
Proline > Inosine	270	-0.0002311
Tryptophan > Indole-3-acrylate	271	-0.000211
Methionine > 5-Aminolevulinate	272	-0.0002065
Asparagine > Glu-Gln	273	-0.0002064
Tyrosine > Uridine	274	-0.0002049
Glutamate > Ophthalmate	275	-0.0002048
Methionine > cis-4-Hydroxyproline	276	-0.0001967
Proline > Gamma-aminobutyrate	277	-0.000196
Threonine > N,N,N-Trimethyllysine	278	-0.0001739
Nitrate > Urea	279	-0.0001701
Aspartate > Urea	280	-0.0001661
Serine > Citrulline	281	-0.0001657
Tryptophan > Urea	282	-0.000154
Serine > N,N,N-Trimethyllysine	283	-0.0001512
Tryptophan > N-Undecanoylglycine	284	-0.0001511
Nitrate > Asparagine	285	-0.0001509
Nitrate > N,N,N-Trimethyllysine	286	-0.0001454
Glutamate > Glu-Pro	287	-0.0001365
Arginine > Asparagine	288	-0.0001327
Proline > Deoxyguanosine diphosphate	289	-0.0001289
Histidine > Asparagine	290	-0.0001263
Lysine > 5-Aminolevulinate	291	-0.0001189
Tyrosine > N,N,N-Trimethyllysine	292	-0.0001159
Tryptophan > Allothreonine	293	-0.0001135
Lysine > cis-4-Hydroxyproline	294	-0.0001117
Taurine > Glutamine	295	-0.0001074
Leucine > N-Acetylputrescine	296	-0.0001068
Tryptophan > Homoserine	297	-0.0001056
Tryptophan > Threonine	298	-0.0001056
Serine > Arginine	299	-0.0001048
Methionine > Glu-Gln	300	-0.0001047
Tryptophan > Citrulline	301	-0.0001039
Methionine > Thymidine triphosphate	302	-0.0001027
Taurine > N,N,N-Trimethyllysine	303	-0.0001018
Urea > Citrulline	304	-0.0001017
Hypoxanthine > 4-Pyridoxate	305	-9.575e-05
Hypoxanthine > Glu-Gln	306	-9.343e-05
Glutamine > Urea	307	-9.276e-05
Uridine > Platelet-activating factor	308	-9.033e-05
Isoleucine > Histidine	309	-8.622e-05
Valine > Citrulline	310	-8.594e-05
Ammonium > N,N,N-Trimethyllysine	311	-8.468e-05
Ornithine > Asp-Pro	312	-8.196e-05
Alanine > N,N,N-Trimethyllysine	313	-8.099e-05
Citrulline > Glu-Pro	314	-7.932e-05
Cysteine > Citrulline	315	-7.854e-05
Cysteine > Asparagine	316	-7.794e-05
Aspartate > Glutamate	317	-7.618e-05
Proline > N,N,N-Trimethyllysine	318	-7.565e-05
Cystine > Asparagine	319	-7.552e-05
Tryptophan > Glutamine	320	-7.311e-05
Lysine > Asparagine	321	-7.286e-05
Aspartate > N-Methylaspartate	322	-7.119e-05
Methionine > Citrulline	323	-7.014e-05
Nitrate > Citrulline	324	-6.596e-05
Uridine > N,N,N-Trimethyllysine	325	-6.434e-05
Proline > N-Acetylasparagine	326	-6.401e-05
Cystine > Citrulline	327	-6.066e-05
Ammonium > 5-Aminolevulinate	328	-6.041e-05
Proline > Citrulline	329	-6.014e-05
Ammonium > cis-4-Hydroxyproline	330	-5.905e-05
Glutamate > 5-Aminolevulinate	331	-5.228e-05
Asparagine > N,N,N-Trimethyllysine	332	-5.18e-05
Urea > N,N,N-Trimethyllysine	333	-5.177e-05
Phenylalanine > Citrulline	334	-5.172e-05
Proline > Glutamine	335	-4.784e-05
Lysine > Urea	336	-4.708e-05
Glutamate > cis-4-Hydroxyproline	337	-4.592e-05
Urate > N-Acetylasparagine	338	-4.587e-05
Methionine > N,N,N-Trimethyllysine	339	-4.506e-05
Threonine > Glutamine	340	-4.495e-05
Hypoxanthine > Glutamine	341	-4.372e-05
Ornithine > 5-Aminolevulinate	342	-4.129e-05
Nitrate > Glu-Pro	343	-4.024e-05
Ornithine > cis-4-Hydroxyproline	344	-4.017e-05
Arginine > N,N,N-Trimethyllysine	345	-3.951e-05
Urate > Asparagine	346	-3.889e-05
Cystine > N,N,N-Trimethyllysine	347	-3.824e-05
Tyrosine > Citrulline	348	-3.818e-05
Tryptophan > N,N,N-Trimethyllysine	349	-3.806e-05
Valine > Glycerophosphoethanolamine	350	-3.649e-05
Uridine > Glutamine	351	-3.634e-05
Tryptophan > Uridine diphosphate	352	-3.628e-05
Methionine > Lysine	353	-3.471e-05
Citrulline > N,N,N-Trimethyllysine	354	-3.32e-05
Phenylalanine > Ornithine	355	-3.221e-05
Taurine > Citrulline	356	-3.164e-05
Tyrosine > Glutamine	357	-3.159e-05
Threonine > Citrulline	358	-3.073e-05
Hypoxanthine > Citrulline	359	-2.991e-05
Tryptophan > Quinoline	360	-2.981e-05
Ornithine > Glutathione disulfide	361	-2.89e-05
Valine > Urea	362	-2.883e-05
Threonine > Asp-Pro	363	-2.816e-05
Glutamine > Citrulline	364	-2.589e-05
Asparagine > Urea	365	-2.564e-05
Valine > N,N,N-Trimethyllysine	366	-2.496e-05
Hypoxanthine > Glutathione disulfide	367	-2.486e-05
Lysine > Glutamine	368	-2.396e-05
Aspartate > N,N,N-Trimethyllysine	369	-2.383e-05
Hypoxanthine > Urea	370	-2.354e-05
Glycine > Citrulline	371	-2.339e-05
Lysine > Citrulline	372	-2.336e-05
Glycine > Glu-Pro	373	-2.084e-05
Cysteine > Glu-Pro	374	-2.071e-05
Citrulline > Aminoadipate	375	-2.06e-05
Cysteine > Urea	376	-2.049e-05
Glycine > N,N,N-Trimethyllysine	377	-1.965e-05
Histidine > N-Acetylasparagine	378	-1.957e-05
Glutamine > N,N,N-Trimethyllysine	379	-1.946e-05
Citrulline > Glutamine	380	-1.777e-05
Hypoxanthine > 5-Aminolevulinate	381	-1.768e-05
Hypoxanthine > cis-4-Hydroxyproline	382	-1.751e-05
Threonine > Serine	383	-1.603e-05
Leucine > Glutathione disulfide	384	-1.528e-05
Ammonium > Citrulline	385	-1.483e-05
Lysine > N-Acetylasparagine	386	-1.423e-05
Asparagine > Citrulline	387	-1.392e-05
Lysine > Inosine	388	-1.371e-05
Alanine > Citrulline	389	-1.327e-05
Tryptophan > Glutathione disulfide	390	-1.291e-05
Valine > Acetylaminoadipate	391	-1.197e-05
Citrulline > Uridine triphosphate	392	-1.08e-05
Proline > Platelet-activating factor	393	-1.076e-05
Urate > Acetylaminoadipate	394	-1.037e-05
Taurine > Arginine	395	-8.658e-06
Nitrate > Ornithine	396	-8.283e-06
Leucine > Citrulline	397	-8.28e-06
Hypoxanthine > N,N,N-Trimethyllysine	398	-7.113e-06
Histidine > Citrulline	399	-6.843e-06
Isoleucine > Citrulline	400	-6.408e-06
Histidine > Acetylaminoadipate	401	-6.343e-06
Serine > Uridine triphosphate	402	-5.936e-06
Glutamate > Citrulline	403	-5.873e-06
Histidine > Urea	404	-5.862e-06
Ammonium > Glutamate	405	-5.742e-06
Serine > Ornithine	406	-5.464e-06
Tryptophan > Uridine	407	-5.192e-06
Histidine > NAD+	408	-5.17e-06
Urate > Glutamine	409	-4.213e-06
Alanine > Urea	410	-4.147e-06
Aspartate > 5-Aminolevulinate	411	-4.005e-06
Ammonium > N-Methylaspartate	412	-3.766e-06
Histidine > Ornithine	413	-3.587e-06
Ornithine > N,N,N-Trimethyllysine	414	-3.514e-06
Glycine > Uridine triphosphate	415	-3.449e-06
Arginine > Lysine	416	-3.27e-06
Uridine > Citrulline	417	-3.236e-06
Valine > Tryptophan	418	-3.114e-06
Tryptophan > Glutamate	419	-3.042e-06
Alanine > Allothreonine	420	-2.894e-06
Ornithine > Glu-Gln	421	-2.724e-06
Nitrate > Glutamine	422	-2.722e-06
Tryptophan > Arginine	423	-2.565e-06
Aspartate > cis-4-Hydroxyproline	424	-2.54e-06
Histidine > Adenosine triphosphate	425	-2.467e-06
Nitrate > NAD+	426	-2.368e-06
Phenylalanine > Arginine	427	-2.365e-06
Ornithine > Arginine	428	-2.208e-06
Lysine > Isoleucine	429	-2.111e-06
Alanine > Homoserine	430	-1.652e-06
Alanine > Threonine	431	-1.652e-06
Valine > Urate	432	-1.64e-06
Urate > UDP-N-acetylglucosamine	433	-1.509e-06
Valine > Arginine	434	-1.506e-06
Glycine > Adenosine monophosphate	435	-1.396e-06
Threonine > Arginine	436	-1.365e-06
Lysine > Histidine	437	-9.796e-07
Lysine > Leucine	438	-9.079e-07
Proline > Histidine	439	-9.028e-07
Phenylalanine > Glycine	440	-7.884e-07
Cystine > Taurine	441	-5.751e-07
Histidine > Glutamine	442	-5.485e-07
Urate > Ornithine	443	-4.753e-07
Phenylalanine > 1-Aminocyclopropanecarboxylate	444	-3.04e-07
Urate > Citrulline	445	-1.799e-07
Cysteine > 5-Aminolevulinate	446	-1.624e-07
Asparagine > NAD+	447	-9.783e-08
Taurine > Histidine	448	-9.397e-08
Leucine > Histidine	449	-8.002e-08
Glutamine > Histidine	450	-4.724e-08
Cysteine > Lysine	451	-3.176e-08
Taurine > Adenosine triphosphate	452	-3.085e-08
Cysteine > cis-4-Hydroxyproline	453	-2.475e-08
Nitrate > Glu-Gln	454	-1.023e-08
Lysine > Glu-Gln	455	-6.618e-09
Tryptophan > N-Methylaspartate	456	-1.577e-09
Asparagine > Urate	457	-1.077e-11
Arginine > Urate	458	4.3195e-15
Methionine > Adenosine triphosphate	459	4.5699e-14
Tyrosine > Glutamate	460	2.8801e-09
Lysine > Adenosine triphosphate	461	4.4534e-09
Tyrosine > Adenosine triphosphate	462	1.0985e-08
Urea > Urate	463	1.7656e-08
Cysteine > N,N,N-Trimethyllysine	464	1.8883e-08
Serine > Cysteate	465	1.9572e-08
Proline > Adenosine triphosphate	466	2.1276e-08
Glycine > Aminoisobutanoate	467	2.1556e-08
Phenylalanine > Homoserine	468	2.4408e-08
Phenylalanine > Threonine	469	2.4408e-08
Lysine > N-Acetylputrescine	470	2.7456e-08
Valine > Allothreonine	471	2.7581e-08
Glutamate > N,N,N-Trimethyllysine	472	4.1782e-08
Tyrosine > Urate	473	5.1388e-08
Valine > N-Acetylputrescine	474	5.7843e-08
Tryptophan > Urate	475	7.3431e-08
Citrulline > Leucine	476	8.3592e-08
Phenylalanine > Urate	477	1.1255e-07
Histidine > Alanine	478	1.1985e-07
Threonine > Urate	479	1.3862e-07
Serine > Histidine	480	1.4794e-07
Glycine > Asparagine	481	2.1038e-07
Hypoxanthine > N-Methylaspartate	482	2.1382e-07
Leucine > Urea	483	2.1525e-07
Citrulline > Cyclic ADP-ribose	484	2.6237e-07
Hypoxanthine > Glutamate	485	2.9703e-07
Leucine > Phosphoethanolamine	486	3.2959e-07
Tyrosine > N-Methylaspartate	487	3.329e-07
Aspartate > Citrulline	488	3.3352e-07
Nitrate > 3-Hydroxycarnitine (5:0)	489	4.2187e-07
Tryptophan > Proline	490	4.721e-07
Arginine > N-Acetylaspartate	491	5.6157e-07
Proline > Arginine	492	6.3582e-07
Taurine > Deoxycarnitine	493	6.4585e-07
Phenylalanine > Allothreonine	494	6.7707e-07
Glycine > Ureidosuccinate	495	7.9915e-07
Taurine > Tryptophan	496	8.3223e-07
Phenylalanine > Adenosine triphosphate	497	8.5342e-07
Urate > Cyclic ADP-ribose	498	8.9497e-07
Lysine > Proline	499	9.3184e-07
Alanine > Arginine	500	1.0814e-06
Glutamine > N-Acetylglycine	501	1.0861e-06
Taurine > Urate	502	1.1112e-06
Urate > N,N,N-Trimethyllysine	503	1.1183e-06
Histidine > Cyclic ADP-ribose	504	1.1263e-06
Cysteine > Arginine	505	1.137e-06
Hypoxanthine > Carnitine (16:1)	506	1.2055e-06
Alanine > N-Undecanoylglycine	507	1.2111e-06
Citrulline > Urate	508	1.2347e-06
Methionine > Proline	509	1.2434e-06
Ornithine > Cyclic ADP-ribose	510	1.3233e-06
Arginine > Cyclic ADP-ribose	511	1.5053e-06
Threonine > 1-Aminocyclopropanecarboxylate	512	1.7261e-06
Cystine > Deoxyguanosine diphosphate	513	1.9041e-06
Glycine > Lysine	514	1.956e-06
Urea > Phenylalanine	515	1.9592e-06
Tyrosine > Arginine	516	2.2553e-06
Urate > Glu-Gln	517	2.2669e-06
Uridine > Arginine	518	2.3206e-06
Phenylalanine > Glutamine	519	2.3328e-06
Tryptophan > Lysine	520	2.3933e-06
Histidine > Platelet-activating factor	521	2.5353e-06
Uridine > Methyl 4-aminobutyrate	522	2.5562e-06
Ornithine > Asparagine	523	2.5724e-06
Phenylalanine > Proline	524	2.6933e-06
Serine > Lysine	525	3.0526e-06
Glycine > Leucine	526	3.245e-06
Arginine > Deoxyguanosine diphosphate	527	3.422e-06
Tyrosine > Ornithine	528	3.595e-06
Ammonium > Leucine	529	3.7613e-06
Threonine > Deoxyguanosine diphosphate	530	4.2e-06
Proline > Cyclic ADP-ribose	531	4.2264e-06
Urea > Arginine	532	4.2735e-06
Nitrate > Leucine	533	4.3745e-06
Asparagine > Methyl 4-aminobutyrate	534	4.9228e-06
Arginine > Ureidosuccinate	535	6.3778e-06
Hypoxanthine > Ornithine	536	6.5063e-06
Threonine > Cyclic ADP-ribose	537	6.5631e-06
Phenylalanine > N-Methylaspartate	538	6.6765e-06
Aspartate > Cys-Gly	539	6.9594e-06
Cystine > Gamma-aminobutyrate	540	6.9729e-06
Arginine > Glycine	541	6.9933e-06
Cysteine > Thymidine triphosphate	542	7.0429e-06
Glutamine > Tryptophan	543	7.3069e-06
Phenylalanine > Glutamate	544	7.6159e-06
Leucine > N,N,N-Trimethyllysine	545	7.6232e-06
Glycine > Gamma-aminobutyrate	546	7.9478e-06
Ammonium > Alanine	547	8.3348e-06
Tyrosine > Proline	548	8.602e-06
Cysteine > N-Methylaspartate	549	8.6599e-06
Lysine > N-Methylaspartate	550	8.7046e-06
Lysine > Glutamate	551	9.0843e-06
Glycine > Arginine	552	9.2531e-06
Tryptophan > Cyclic ADP-ribose	553	9.362e-06
Cysteine > Glutamate	554	9.684e-06
Ammonium > Glycine	555	9.8032e-06
Methionine > Histidine	556	9.935e-06
Ornithine > Histidine	557	1.0904e-05
Ammonium > Proline	558	1.1937e-05
Ornithine > N-Acetylasparagine	559	1.1988e-05
Cystine > Dihydroorotate	560	1.2011e-05
Cystine > Methionine	561	1.2024e-05
Nitrate > Glutathione disulfide	562	1.3324e-05
Uridine > Lysine	563	1.4453e-05
Glutamine > Lysine	564	1.4782e-05
Glutamine > Arginine	565	1.5593e-05
Glycine > Carnitine (16:1)	566	1.5689e-05
Cysteine > Cyclic ADP-ribose	567	1.5804e-05
Ornithine > NAD+	568	1.5904e-05
Glutamine > Phosphoethanolamine	569	1.6007e-05
Methionine > Glutamine	570	1.602e-05
Lysine > Alanine	571	1.6148e-05
Serine > Methionine	572	1.6438e-05
Asparagine > Lysine	573	1.7253e-05
Glycine > Methyl 4-aminobutyrate	574	1.815e-05
Methionine > Arginine	575	1.8534e-05
Methionine > Leucine	576	1.867e-05
Glutamate > Arginine	577	1.9027e-05
Glutamate > Methionine	578	2.0291e-05
Urate > Thymidine triphosphate	579	2.0469e-05
Hypoxanthine > Arginine	580	2.0663e-05
Cystine > Arginine	581	2.067e-05
Glutamate > Carnitine (14:0)	582	2.139e-05
Ammonium > Gamma-aminobutyrate	583	2.1526e-05
Phenylalanine > Histidine	584	2.1975e-05
Alanine > Adenosine	585	2.2319e-05
Lysine > Cyclic ADP-ribose	586	2.2547e-05
Taurine > Cyclic ADP-ribose	587	2.3218e-05
Methionine > N-Methylaspartate	588	2.3357e-05
Methionine > Glutamate	589	2.3419e-05
Cysteine > Glutamine	590	2.3667e-05
Ammonium > Cyclic ADP-ribose	591	2.3814e-05
Uridine > Ornithine	592	2.4662e-05
Asparagine > Cyclic ADP-ribose	593	2.4974e-05
Arginine > Methyl 4-aminobutyrate	594	2.521e-05
Cysteine > Ornithine	595	2.5891e-05
Leucine > Arginine	596	2.6093e-05
Ornithine > N-Acetylserine	597	2.6961e-05
Nitrate > Lysine	598	2.7404e-05
Nitrate > Arginine	599	2.784e-05
Alanine > Lysine	600	2.8329e-05
Citrulline > Lysine	601	2.8496e-05
Histidine > Arginine	602	2.9943e-05
Cystine > Phenylalanine	603	3.0222e-05
Isoleucine > Arginine	604	3.0258e-05
Methionine > Alanine	605	3.0307e-05
Aspartate > Arginine	606	3.1258e-05
Leucine > Lysine	607	3.2281e-05
Glycine > Aminoadipate	608	3.4369e-05
Aspartate > Lysine	609	3.5169e-05
Tyrosine > Lysine	610	3.6124e-05
Proline > Trigonelline	611	3.628e-05
Urate > Arginine	612	3.8059e-05
Threonine > Cys-Gly	613	3.8896e-05
Cystine > Ornithine	614	3.8954e-05
Glycine > Acetylaminoadipate	615	4.3065e-05
Proline > cis-4-Hydroxyproline	616	4.5746e-05
Ammonium > Arginine	617	4.9637e-05
Proline > 5-Aminolevulinate	618	4.9844e-05
Taurine > cis-4-Hydroxyproline	619	5.1771e-05
Lysine > Glycine	620	5.3992e-05
Glutamate > Lysine	621	5.6611e-05
Isoleucine > Adenosine	622	5.715e-05
Taurine > 5-Aminolevulinate	623	5.7817e-05
Ornithine > Trigonelline	624	5.8315e-05
Lysine > Arginine	625	5.8372e-05
Aspartate > N-Acetylputrescine	626	5.9958e-05
Phenylalanine > Cys-Gly	627	6.041e-05
Cystine > Aspartate	628	6.0518e-05
Histidine > Thymidine triphosphate	629	6.0594e-05
Uridine > Cyclic ADP-ribose	630	6.0661e-05
Aspartate > N-Acetylserine	631	6.2874e-05
Tyrosine > Cys-Gly	632	6.719e-05
Taurine > Lysine	633	7.0136e-05
Phenylalanine > Oleamide	634	7.0818e-05
Leucine > Methionine	635	7.1504e-05
Citrulline > NAD+	636	7.1768e-05
Glycine > Proline	637	7.2959e-05
Ammonium > Cys-Gly	638	7.4337e-05
Alanine > Phosphoethanolamine	639	7.4646e-05
Asparagine > Arginine	640	7.4953e-05
Asparagine > Ornithine	641	7.4965e-05
Ornithine > Cytosine	642	7.6846e-05
Cystine > Serine	643	7.6934e-05
Alanine > Carnitine (14:0)	644	7.7466e-05
Leucine > Platelet-activating factor	645	7.8021e-05
Tryptophan > N-Acetylserine	646	8.3038e-05
Phenylalanine > Lysine	647	8.4323e-05
Ammonium > Deoxyguanosine diphosphate	648	8.4702e-05
Proline > Cys-Gly	649	8.4746e-05
Isoleucine > Lysine	650	8.5562e-05
Nitrate > Histidine	651	8.5953e-05
Histidine > Cytosine	652	8.7755e-05
Alanine > 1-Aminocyclopropanecarboxylate	653	9.2103e-05
Cystine > Proline	654	9.2888e-05
Arginine > Gamma-aminobutyrate	655	9.312e-05
Uridine > Cys-Gly	656	9.4014e-05
Proline > N-Undecanoylglycine	657	9.5486e-05
Methionine > Isoleucine	658	9.6669e-05
Arginine > Glutamine	659	9.6738e-05
Urate > NAD+	660	9.7334e-05
Phenylalanine > Platelet-activating factor	661	9.7767e-05
Lysine > Cytosine	662	9.9152e-05
Citrulline > Ornithine	663	0.000101
Nitrate > Uridine	664	0.00010613
Proline > Lysine	665	0.00010948
Phenylalanine > Glu-Gln	666	0.00011239
Urate > Lysine	667	0.00011264
Methionine > Cyclic ADP-ribose	668	0.00011427
Threonine > Lysine	669	0.00011637
Arginine > Cytidine	670	0.00011658
Asparagine > Uridine	671	0.000124
Asparagine > Isoleucine	672	0.00012566
Valine > Cys-Gly	673	0.0001304
Threonine > Cytosine	674	0.00013054
Arginine > Isoleucine	675	0.00013236
Tryptophan > NAD+	676	0.00013286
Ammonium > Urea	677	0.00013358
Glycine > Ornithine	678	0.00013452
Cystine > CDP-ethanolamine	679	0.00013517
Ammonium > Lysine	680	0.00014201
Glycine > Isoleucine	681	0.00014446
Isoleucine > N-Acetylputrescine	682	0.00014478
Methionine > Ornithine	683	0.00014552
Glycine > Aspartate	684	0.00014616
Ornithine > Lysine	685	0.00014636
Cystine > Uridine	686	0.00015007
Urea > Guanosine	687	0.00015342
Asparagine > N-Acetylaspartate	688	0.00015374
Aspartate > Uridine diphosphate	689	0.0001541
Arginine > Leucine	690	0.0001555
Valine > Glutathione disulfide	691	0.00015842
Ornithine > Uridine diphosphate	692	0.0001635
Methionine > Uridine	693	0.0001649
Hypoxanthine > Lysine	694	0.00016557
Arginine > Cys-Gly	695	0.00016739
Asparagine > Glutamine	696	0.00017387
Urea > Lysine	697	0.00017403
Histidine > Lysine	698	0.00017529
Asparagine > Proline	699	0.00017531
Aspartate > Platelet-activating factor	700	0.00017869
Citrulline > Uridine	701	0.00018601
Glycine > Alanine	702	0.00019324
Methionine > Carnitine (16:1)	703	0.00019561
Glycine > Phosphoethanolamine	704	0.00020427
Valine > NAD+	705	0.00020674
Cysteine > NAD+	706	0.00020781
Isoleucine > Aminoisobutanoate	707	0.0002088
Tyrosine > NAD+	708	0.00021045
Cysteine > Asp-Pro	709	0.00021081
Glycine > Glutamine	710	0.00021124
Urea > Ornithine	711	0.00021185
Alanine > NAD+	712	0.00021365
Proline > Carnitine (14:0)	713	0.00021723
Isoleucine > Glutathione disulfide	714	0.0002175
Cystine > Glutamine	715	0.00021833
Cystine > Isoleucine	716	0.00022074
Cystine > Alanine	717	0.00022115
Urea > Asp-Pro	718	0.00022795
Cystine > Histidine	719	0.00023082
Ornithine > Uridine	720	0.00023525
Glycine > NAD+	721	0.00023668
Ammonium > NAD+	722	0.00024654
Citrulline > Oleamide	723	0.00024676
Arginine > Aspartate	724	0.00025111
Alanine > Oleamide	725	0.00025117
Cystine > NAD+	726	0.00025521
Hypoxanthine > Cys-Gly	727	0.00025578
Ornithine > Cys-Gly	728	0.00025658
Citrulline > Cys-Gly	729	0.00025987
Aspartate > Glutathione disulfide	730	0.00026171
Cystine > N-Acetylglutamate	731	0.00026302
Tryptophan > Ornithine	732	0.00026505
Isoleucine > NAD+	733	0.00027156
Proline > Oleamide	734	0.00027206
Taurine > NAD+	735	0.00027587
Ornithine > Adenosine triphosphate	736	0.00028651
Glutamate > N-Undecanoylglycine	737	0.00028761
Glutamate > N-Acetylputrescine	738	0.00029777
Arginine > Citrulline	739	0.00030255
Lysine > Ornithine	740	0.00031308
Serine > Glutamine	741	0.00032019
Threonine > Glycine	742	0.00032225
Lysine > Uridine	743	0.00032398
Uridine > Glu-Gln	744	0.00032751
Proline > Ornithine	745	0.00032964
Serine > NAD+	746	0.00033099
Taurine > Glycine	747	0.00033227
Histidine > N-Undecanoylglycine	748	0.00034452
Ornithine > Glutathione	749	0.00036693
Aspartate > Ornithine	750	0.00037239
Urate > Cys-Gly	751	0.0003724
Phenylalanine > Urocanate	752	0.00037716
Glutamate > NAD+	753	0.00037933
Valine > Lysine	754	0.00037952
Lysine > NAD+	755	0.00038018
Ammonium > Ornithine	756	0.00038852
Valine > Asparagine	757	0.0003888
Threonine > NAD+	758	0.00039805
Ornithine > CDP-ethanolamine	759	0.00039937
Asparagine > Ureidosuccinate	760	0.00041329
Cystine > N-Undecanoylglycine	761	0.00043452
Glycine > Glutamate	762	0.00043754
Urea > Glutamine	763	0.00043777
Arginine > Alanine	764	0.00043791
Threonine > Ornithine	765	0.00045146
Glycine > N-Methylaspartate	766	0.0004515
Asparagine > Leucine	767	0.00045431
Phenylalanine > NAD+	768	0.00045541
Methionine > 1-Aminocyclopropanecarboxylate	769	0.00045908
Cystine > 4-/5-Oxoproline	770	0.00046902
Leucine > NAD+	771	0.00047084
Glutamine > N-Formylmethionine	772	0.00047508
Threonine > N-Acetylglycine	773	0.00048372
Glycine > N-Acetylglycine	774	0.00049181
Serine > Methyl 4-aminobutyrate	775	0.00049567
Uridine > NAD+	776	0.00049942
Lysine > N-Undecanoylglycine	777	0.00050603
Proline > NAD+	778	0.0005103
Taurine > Aspartylglycosamine	779	0.00051436
Cystine > 1-Aminocyclopropanecarboxylate	780	0.00051608
Urate > 3-Hydroxycarnitine (5:0)	781	0.00052299
Cystine > Leucine	782	0.00052398
Alanine > Methionine	783	0.00052779
Arginine > NAD+	784	0.0005436
Methionine > NAD+	785	0.00054851
Phenylalanine > Cystathionine	786	0.00055098
Glycine > N-Undecanoylglycine	787	0.00055685
Phenylalanine > Thymidine triphosphate	788	0.0005913
Citrulline > Thymidine triphosphate	789	0.00059236
Serine > N-Acetylalanine	790	0.00060115
Serine > Valine	791	0.00061697
Threonine > N-Acetylasparagine	792	0.00062293
Nitrate > N-Undecanoylglycine	793	0.00062608
Cystine > Glutamate	794	0.00063078
Cystine > N-Methylaspartate	795	0.00063265
Urea > Cys-Gly	796	0.00063267
Uridine > 5-Aminolevulinate	797	0.00064172
Uridine > cis-4-Hydroxyproline	798	0.00064172
Ornithine > N-Acetylaspartate	799	0.00064507
Isoleucine > N-Acetylasparagine	800	0.00064606
Cystine > Oleamide	801	0.00067114
Arginine > Glutamate	802	0.00068622
Tryptophan > Asp-Pro	803	0.00068729
Arginine > N-Methylaspartate	804	0.00068743
Uridine > Adenosine	805	0.00072658
Arginine > Glu-Gln	806	0.00074165
Ornithine > Ophthalmate	807	0.00074252
Arginine > Urea	808	0.00074825
Glutamine > UDP-N-acetylglucosamine	809	0.00074915
Tyrosine > Carnitine (14:0)	810	0.00075639
Leucine > Aminoisobutanoate	811	0.00079376
Tyrosine > NADH	812	0.00081691
Asparagine > Thymidine triphosphate	813	0.00081696
Tryptophan > Glycine	814	0.00082777
Hypoxanthine > N-Acetylasparagine	815	0.00083637
Nitrate > N-Acetylasparagine	816	0.00087308
Valine > Platelet-activating factor	817	0.00087499
Glutamate > Glu-Gln	818	0.00092503
Uridine > N-Undecanoylglycine	819	0.00093472
Ammonium > Asparagine	820	0.00093891
Urea > S-Methylthioadenosine	821	0.00094517
Isoleucine > Guanosine monophosphate	822	0.00096025
Tryptophan > Cys-Gly	823	0.0010059
Proline > Uridine	824	0.00104768
Proline > S-Methylthioadenosine	825	0.00105877
Uridine > 4-/5-Oxoproline	826	0.00107056
Glutamine > Phenylalanine	827	0.00107365
Ammonium > Uridine diphosphate	828	0.00108197
Cystine > Carnitine (14:0)	829	0.00110018
Phenylalanine > cis-4-Hydroxyproline	830	0.00113141
Leucine > Oleamide	831	0.00114699
Phenylalanine > 5-Aminolevulinate	832	0.00116969
Ornithine > Deoxyguanosine diphosphate	833	0.0011797
Cysteine > 4-/5-Oxoproline	834	0.00118191
Urate > 4-/5-Oxoproline	835	0.00118753
Hypoxanthine > N-Undecanoylglycine	836	0.00120315
Valine > Guanosine diphosphate	837	0.00121132
Valine > Cytosine	838	0.00121548
Nitrate > Cys-Gly	839	0.00124859
Isoleucine > Carnitine (14:0)	840	0.00127283
Asparagine > S-Methylthioadenosine	841	0.00131102
Serine > N-Acetylglutamate	842	0.00137087
Ornithine > Citrulline	843	0.00137878
Methionine > Cys-Gly	844	0.00140466
Cystine > Homoserine	845	0.00143527
Cystine > Threonine	846	0.00143527
Valine > N-Undecanoylglycine	847	0.00145202
Isoleucine > Adenosine triphosphate	848	0.00145339
Isoleucine > N-Acetylaspartate	849	0.00149417
Cystine > Allothreonine	850	0.00150837
Proline > trans-4-Hydroxyproline	851	0.00154472
Tryptophan > S-Methylthioadenosine	852	0.00155453
Nitrate > S-Methylthioadenosine	853	0.00155668
Ornithine > Glutamine	854	0.00159672
Taurine > Thymidine triphosphate	855	0.00161423
Arginine > Guanosine	856	0.00165427
Ammonium > Glu-Gln	857	0.00166462
Valine > Uridine	858	0.00166876
Serine > Proline	859	0.00169126
Cystine > Adenosine	860	0.00170054
Urate > S-Methylthioadenosine	861	0.00171008
Urea > 3-Hydroxycarnitine (5:0)	862	0.00171064
Urate > Cytidine monophosphate	863	0.00173144
Arginine > N-Acetylasparagine	864	0.00175875
Ornithine > Platelet-activating factor	865	0.00177577
Isoleucine > N-Acetylserine	866	0.00180602
Taurine > Platelet-activating factor	867	0.00181058
Asparagine > Cys-Gly	868	0.00183438
Ornithine > N-Methylaspartate	869	0.00184352
Cystine > Lysine	870	0.00190021
Ornithine > Methyl 4-aminobutyrate	871	0.00192021
Valine > Ornithine	872	0.00195159
Glutamine > Aminoisobutanoate	873	0.00196027
Ornithine > Glutamate	874	0.00196089
Isoleucine > cis-4-Hydroxyproline	875	0.00197625
Serine > N-Acetylaspartate	876	0.00199315
Cysteine > Adenosine	877	0.00202708
Isoleucine > 5-Aminolevulinate	878	0.00203412
Glycine > Carnitine (14:0)	879	0.00208575
Valine > N-Acetylserine	880	0.0021288
Lysine > N,N,N-Trimethyllysine	881	0.0021397
Uridine > Carnitine (14:0)	882	0.00215528
Proline > Urocanate	883	0.00224283
Asparagine > 4-/5-Oxoproline	884	0.00224683
Ornithine > Glycine	885	0.00225166
Ammonium > Adenosine triphosphate	886	0.00225763
Methionine > Cytidine monophosphate	887	0.00229091
Alanine > Aminoisobutanoate	888	0.0023315
Ornithine > Kynurenine	889	0.002352
Glutamine > N-Undecanoylglycine	890	0.0023926
Arginine > Platelet-activating factor	891	0.00239685
Citrulline > Platelet-activating factor	892	0.00239693
Aspartate > Cyclic ADP-ribose	893	0.00246113
Ornithine > Valine	894	0.00247289
Arginine > Glu-Pro	895	0.00248099
Tyrosine > 4-/5-Oxoproline	896	0.00250553
Cystine > Platelet-activating factor	897	0.00265617
Serine > cis-4-Hydroxyproline	898	0.00266552
Isoleucine > Glutamate	899	0.00272347
Tryptophan > 4-/5-Oxoproline	900	0.00272758
Serine > 5-Aminolevulinate	901	0.00273047
Isoleucine > N-Methylaspartate	902	0.00274461
Hypoxanthine > Guanosine monophosphate	903	0.00279253
Citrulline > Arginine	904	0.00283287
Urate > N-Undecanoylglycine	905	0.00284485
Arginine > Guanosine monophosphate	906	0.00287126
Valine > Adenosine	907	0.00288154
Ornithine > NADH	908	0.00295376
Aspartate > Glycine	909	0.00297021
Isoleucine > S-Methylthioadenosine	910	0.00298337
Urea > 4-/5-Oxoproline	911	0.00302725
Glycine > Cyclic ADP-ribose	912	0.00304673
Ornithine > Uridine triphosphate	913	0.00306247
Glutamate > N-Acetylasparagine	914	0.00306385
Ornithine > Serine	915	0.0031723
Isoleucine > NADH	916	0.00318216
Aspartate > CDP-ethanolamine	917	0.00324937
Cysteine > S-Methylthioadenosine	918	0.00327917
Glutamate > N-Acetylserine	919	0.00336255
Leucine > Cyclic ADP-ribose	920	0.00348985
Cysteine > N-Undecanoylglycine	921	0.00349087
Citrulline > 4-/5-Oxoproline	922	0.00350277
Ornithine > Thymidine triphosphate	923	0.00352393
Glutamine > N-Acetylputrescine	924	0.00363703
Serine > Glu-Pro	925	0.00364978
Glycine > Kynurenine	926	0.00367605
Valine > Thymidine triphosphate	927	0.00390689
Lysine > N-Acetylhexosamine phosphate	928	0.00397378
Threonine > 4-/5-Oxoproline	929	0.00401451
Serine > Dihydroorotate	930	0.00406678
Proline > Uridine diphosphate	931	0.00410532
Cystine > 3-Sulfinoalanine	932	0.00410985
Aspartate > Ureidosuccinate	933	0.004135
Taurine > 4-/5-Oxoproline	934	0.00416182
Phenylalanine > Trigonelline	935	0.00417402
Isoleucine > Cyclic ADP-ribose	936	0.00419999
Valine > Carnitine (14:0)	937	0.0042361
Ornithine > N-Acetylalanine	938	0.00431697
Glutamate > Cys-Gly	939	0.00447408
Glutamine > trans-4-Hydroxyproline	940	0.00447542
Urate > Platelet-activating factor	941	0.00450577
Serine > Gamma-aminobutyrate	942	0.00460319
Isoleucine > Glutathione	943	0.00462865
Ornithine > Glu-Pro	944	0.00463992
Serine > Alanine	945	0.00468898
Ammonium > Platelet-activating factor	946	0.00478416
Serine > Thymidine triphosphate	947	0.00483295
Aspartate > Inosine diphosphate	948	0.00486617
Alanine > N-Acetylputrescine	949	0.00488666
Ammonium > S-Methylthioadenosine	950	0.00490269
Aspartate > Asparagine	951	0.00500315
Arginine > Inosine diphosphate	952	0.00502178
Ammonium > Uridine	953	0.00504193
Serine > Leucine	954	0.00505989
Threonine > Thymidine triphosphate	955	0.00506797
Ammonium > NADH	956	0.00515713
Methionine > Platelet-activating factor	957	0.0052339
Aspartate > Serine	958	0.00524109
Cystine > Inosine	959	0.00533953
Valine > Cyclic ADP-ribose	960	0.0053772
Leucine > N-Acetylaspartate	961	0.00544336
Serine > Isoleucine	962	0.00556936
Citrulline > N-Undecanoylglycine	963	0.00563759
Hypoxanthine > Thymidine triphosphate	964	0.00564512
Isoleucine > Deoxyguanosine diphosphate	965	0.00568807
Isoleucine > Ornithine	966	0.00572665
Proline > 4-/5-Oxoproline	967	0.00575528
Isoleucine > Asparagine	968	0.00576752
Aspartate > Uridine	969	0.00579559
Valine > CDP-ethanolamine	970	0.00581478
Ammonium > N-Acetylasparagine	971	0.00588226
Cysteine > Cytidine	972	0.00597099
Threonine > S-Methylthioadenosine	973	0.00604122
Glycine > Trigonelline	974	0.00604271
Valine > Inosine	975	0.00610398
Leucine > Ureidosuccinate	976	0.00635472
Citrulline > N-Acetylasparagine	977	0.00638207
Cysteine > Carnitine (14:0)	978	0.00640542
Arginine > Adenosine monophosphate	979	0.00640851
Isoleucine > Cytosine	980	0.00648761
Leucine > Adenosine triphosphate	981	0.00658918
Glutamine > Oleamide	982	0.00660683
Tryptophan > Cytidine	983	0.00665428
Alanine > Inosine diphosphate	984	0.00668848
Arginine > Cytidine monophosphate	985	0.00689456
Histidine > Carnitine (14:0)	986	0.00694464
Ornithine > Adenosine monophosphate	987	0.00698293
Ornithine > Carnitine (14:0)	988	0.0071157
Arginine > S-Methylthioadenosine	989	0.00719246
Alanine > Asparagine	990	0.0072193
Phenylalanine > N-Undecanoylglycine	991	0.00727322
Leucine > Adenosine monophosphate	992	0.00727481
Aspartate > N-Undecanoylglycine	993	0.00731084
Ornithine > Aminoadipate	994	0.00736663
Methionine > Inosine	995	0.00741161
Ornithine > Cytidine monophosphate	996	0.00744091
Urea > Adenosine monophosphate	997	0.00785755
Ornithine > Guanosine	998	0.00786939
Ammonium > Uridine triphosphate	999	0.00796489
Leucine > Carnitine (14:0)	1000	0.00800445
Hypoxanthine > Cytidine monophosphate	1001	0.00811776
Isoleucine > Glycine	1002	0.00821094
Serine > 4-/5-Oxoproline	1003	0.00821974
Urate > Adenosine	1004	0.00829232
Glutamate > Cytosine	1005	0.00836474
Valine > Glu-Gln	1006	0.00845075
Ornithine > N-Acetylglutamate	1007	0.00852673
Hypoxanthine > 4-/5-Oxoproline	1008	0.00855557
Cystine > Cytidine monophosphate	1009	0.00856865
Citrulline > Inosine	1010	0.00861164
Tyrosine > S-Methylthioadenosine	1011	0.00861373
Arginine > 4-/5-Oxoproline	1012	0.00872983
Valine > 4-/5-Oxoproline	1013	0.0088272
Aspartate > Adenosine monophosphate	1014	0.00887999
Phenylalanine > S-Methylthioadenosine	1015	0.00904075
Leucine > Glutathione	1016	0.00906673
Isoleucine > Uridine	1017	0.00908705
Nitrate > Platelet-activating factor	1018	0.00912813
Cysteine > Platelet-activating factor	1019	0.00936237
Glutamate > Inosine	1020	0.00956656
Tryptophan > Carnitine (14:0)	1021	0.0095761
Serine > Aspartate	1022	0.00964316
Phenylalanine > Cytidine	1023	0.00966454
Aspartate > Methyl 4-aminobutyrate	1024	0.00970649
Arginine > Proline	1025	0.00971704
Valine > N-Acetylasparagine	1026	0.00974994
Glutamate > Platelet-activating factor	1027	0.00978906
Isoleucine > CDP-ethanolamine	1028	0.00982796
Aspartate > Gamma-aminobutyrate	1029	0.00985378
Glutamate > 4-/5-Oxoproline	1030	0.0098946
Leucine > N-Acetylserine	1031	0.00990231
Ammonium > Trigonelline	1032	0.00999525
Isoleucine > Cytidine	1033	0.0101461
Methionine > Sphinganine	1034	0.010159
Aspartate > N-Acetylalanine	1035	0.0101598
Taurine > Carnitine (14:0)	1036	0.010356
Ornithine > Aspartate	1037	0.0103602
Ornithine > Isoleucine	1038	0.010513
Isoleucine > Glutamine	1039	0.010791
Nitrate > Cytidine monophosphate	1040	0.0108983
Serine > Glutamate	1041	0.0110745
Serine > N-Methylaspartate	1042	0.0111222
Aspartate > Glutamine	1043	0.0111645
Ornithine > Leucine	1044	0.0112913
Lysine > Adenosine monophosphate	1045	0.0113008
Leucine > Cys-Gly	1046	0.0113883
Aspartate > Valine	1047	0.0113893
Phenylalanine > 4-/5-Oxoproline	1048	0.0117791
Ammonium > N-Undecanoylglycine	1049	0.0118287
Valine > Uridine monophosphate	1050	0.0119287
Leucine > Deoxyguanosine diphosphate	1051	0.0120199
Glutamate > Urocanate	1052	0.0120782
Valine > Glycine	1053	0.0121005
Glutamate > Aspartate	1054	0.0122908
Glutamate > Adenosine monophosphate	1055	0.0123263
Arginine > N-Undecanoylglycine	1056	0.0128381
Citrulline > Adenosine	1057	0.0129223
Tryptophan > Adenosine monophosphate	1058	0.0130277
Nitrate > Guanosine	1059	0.0130318
Glutamate > Ornithine	1060	0.013106
Methionine > 4-/5-Oxoproline	1061	0.0133163
Glutamate > S-Methylthioadenosine	1062	0.0133732
Aspartate > 4-/5-Oxoproline	1063	0.0134752
Cystine > S-Methylthioadenosine	1064	0.0135201
Ammonium > Cytidine monophosphate	1065	0.0135281
Leucine > Inosine	1066	0.0135759
Nitrate > 4-/5-Oxoproline	1067	0.0135768
Threonine > N-Undecanoylglycine	1068	0.0136214
Aspartate > Uridine triphosphate	1069	0.0137663
Ammonium > CDP-ethanolamine	1070	0.0140953
Ammonium > Inosine	1071	0.0141815
Phenylalanine > Carnitine (14:0)	1072	0.0144723
Aspartate > Aminoadipate	1073	0.014522
Ornithine > 4-/5-Oxoproline	1074	0.0147615
Serine > Carnitine (14:0)	1075	0.0148081
Isoleucine > Glu-Gln	1076	0.0151263
Nitrate > Adenosine	1077	0.0151923
Histidine > Cytidine monophosphate	1078	0.0154232
Isoleucine > Serine	1079	0.0154305
Threonine > Carnitine (14:0)	1080	0.0156504
Urea > Adenosine	1081	0.0157611
Glutamate > Asparagine	1082	0.0157674
Tyrosine > Adenosine monophosphate	1083	0.0160065
Urate > Adenosine monophosphate	1084	0.0161232
Leucine > N-Acetylasparagine	1085	0.0162907
Isoleucine > Methyl 4-aminobutyrate	1086	0.0165004
Asparagine > Adenosine monophosphate	1087	0.0167462
Glutamate > Glycine	1088	0.0168978
Ornithine > Alanine	1089	0.0169695
Serine > Platelet-activating factor	1090	0.017001
Threonine > Cystathionine	1091	0.0170124
Aspartate > Uridine monophosphate	1092	0.0170428
Alanine > Adenosine monophosphate	1093	0.0174015
Valine > Uridine diphosphate	1094	0.0176706
Valine > Serine	1095	0.0178655
Valine > Glutamine	1096	0.0180499
Serine > N-Undecanoylglycine	1097	0.0183683
Methionine > Carnitine (14:0)	1098	0.0184048
Alanine > Aspartylglycosamine	1099	0.0185137
Uridine > S-Methylthioadenosine	1100	0.0187474
Taurine > Cystathionine	1101	0.0195445
Serine > Guanosine monophosphate	1102	0.0196308
Isoleucine > N-Acetylglutamate	1103	0.0196562
Ammonium > Cytosine	1104	0.0197101
Serine > Guanosine diphosphate	1105	0.019772
Isoleucine > Uridine triphosphate	1106	0.0199566
Valine > S-Methylthioadenosine	1107	0.0200224
Leucine > Cytosine	1108	0.0200521
Nitrate > Carnitine (14:0)	1109	0.0203553
Tyrosine > Adenosine	1110	0.0205196
Ammonium > Acetylaminoadipate	1111	0.0207231
Histidine > Cytidine	1112	0.0207393
Threonine > Adenosine	1113	0.0209186
Isoleucine > Uridine monophosphate	1114	0.0213553
Glutamine > Trigonelline	1115	0.0213727
Aspartate > Glu-Gln	1116	0.0214286
Isoleucine > Cysteate	1117	0.021684
Leucine > N-Acetylglutamate	1118	0.0220029
Ornithine > Dihydroorotate	1119	0.022177
Urea > Aspartylglycosamine	1120	0.0223505
Urea > N-Undecanoylglycine	1121	0.0224348
Hypoxanthine > Platelet-activating factor	1122	0.0225464
Urea > Carnitine (14:0)	1123	0.022744
Arginine > N-Acetylputrescine	1124	0.0228873
Ornithine > Inosine	1125	0.0229001
Tryptophan > Adenosine	1126	0.0229973
Tyrosine > N-Undecanoylglycine	1127	0.0231165
Glycine > Oleamide	1128	0.0231568
Ornithine > Uridine monophosphate	1129	0.0233741
Histidine > Cystathionine	1130	0.0235295
Isoleucine > Glu-Pro	1131	0.0235804
Taurine > Adenosine monophosphate	1132	0.0237705
Isoleucine > Asp-Pro	1133	0.0243116
Aspartate > Proline	1134	0.0244026
Arginine > Adenosine	1135	0.0244639
Uridine > Cystathionine	1136	0.024727
Glutamine > N-Acetylmethionine	1137	0.0247294
Isoleucine > Uridine diphosphate	1138	0.0253302
Alanine > Cys-Gly	1139	0.0253337
Serine > Adenosine monophosphate	1140	0.0255171
Ornithine > Cystathionine	1141	0.0255913
Isoleucine > Aminoadipate	1142	0.025623
Isoleucine > Cystathionine	1143	0.0257446
Tyrosine > Platelet-activating factor	1144	0.0258146
Glutamate > CDP-ethanolamine	1145	0.0258156
Glutamine > Ornithine	1146	0.0260658
Ammonium > 4-/5-Oxoproline	1147	0.0261211
Ammonium > Cystathionine	1148	0.0263388
Isoleucine > Thymidine triphosphate	1149	0.0265828
Ornithine > Ureidosuccinate	1150	0.0265839
Ammonium > Cytidine	1151	0.0267085
Valine > Cysteate	1152	0.0268891
Phenylalanine > 3-Hydroxycarnitine (5:0)	1153	0.0269892
Taurine > Adenosine	1154	0.0273901
Arginine > Cystathionine	1155	0.0275063
Leucine > Asparagine	1156	0.0278539
Aspartate > Alanine	1157	0.0278986
Lysine > Cystathionine	1158	0.0282599
Ornithine > N-Undecanoylglycine	1159	0.0286744
Isoleucine > N-Acetylalanine	1160	0.0287248
Glutamate > Uridine	1161	0.0289612
Urate > Cystathionine	1162	0.0292098
Leucine > Ornithine	1163	0.0294262
Ammonium > Thymidine triphosphate	1164	0.0295872
Glutamine > Cys-Gly	1165	0.0296636
Glutamate > Uridine diphosphate	1166	0.029798
Lysine > Carnitine (14:0)	1167	0.0298671
Leucine > S-Methylthioadenosine	1168	0.0300007
Aspartate > Glutathione	1169	0.0302319
Glycine > Deoxyguanosine diphosphate	1170	0.0303047
Uridine > Adenosine monophosphate	1171	0.0303748
Glutamate > Serine	1172	0.0303858
Phenylalanine > Inosine diphosphate	1173	0.0303942
Leucine > Glutamate	1174	0.0303991
Leucine > N-Methylaspartate	1175	0.030433
Histidine > 4-/5-Oxoproline	1176	0.0306003
Valine > N-Acetylalanine	1177	0.0310268
Alanine > N-Acetylserine	1178	0.0311788
Citrulline > Adenosine monophosphate	1179	0.0313251
Methionine > Adenosine	1180	0.031567
Nitrate > Adenosine monophosphate	1181	0.0317648
Asparagine > Cystathionine	1182	0.0318832
Serine > Adenosine	1183	0.0319131
Lysine > 4-/5-Oxoproline	1184	0.0321191
Valine > Uridine triphosphate	1185	0.0325978
Glutamine > N-Acetylserine	1186	0.0329106
Histidine > Uridine	1187	0.0330396
Serine > Cyclic ADP-ribose	1188	0.0331291
Glycine > Adenosine triphosphate	1189	0.0334564
Aspartate > N-Acetylglutamate	1190	0.0337123
Ornithine > Quinoline	1191	0.0338824
Citrulline > Cystathionine	1192	0.0340164
Aspartate > Cystathionine	1193	0.034041
Nitrate > Cystathionine	1194	0.0341046
Threonine > Guanosine	1195	0.0341805
Valine > Cystathionine	1196	0.0344034
Isoleucine > 4-/5-Oxoproline	1197	0.034448
Urea > Cystathionine	1198	0.0351494
Ammonium > Dihydroorotate	1199	0.0361018
Isoleucine > Ureidosuccinate	1200	0.0365175
Isoleucine > Valine	1201	0.0376222
Valine > Adenosine triphosphate	1202	0.0378007
Proline > Adenosine	1203	0.0382719
Ammonium > Guanosine	1204	0.0382957
Valine > N-Acetylaspartate	1205	0.0383787
Aspartate > Isoleucine	1206	0.0387165
Aspartate > Deoxyguanosine diphosphate	1207	0.0387644
Aspartate > Leucine	1208	0.0389368
Leucine > Cystathionine	1209	0.0389609
Glycine > Uridine	1210	0.0390848
Leucine > Glycine	1211	0.0391273
Leucine > CDP-ethanolamine	1212	0.0398307
Leucine > Cytidine	1213	0.0406153
Citrulline > 4-Pyridoxate	1214	0.0407414
Proline > Adenosine monophosphate	1215	0.0425465
Ammonium > Ureidosuccinate	1216	0.0439608
Ornithine > Proline	1217	0.0446192
Taurine > Cytidine monophosphate	1218	0.0450268
Glutamate > Thymidine triphosphate	1219	0.0452812
Isoleucine > Proline	1220	0.0454561
Phenylalanine > Adenosine monophosphate	1221	0.0458001
Aspartate > Adenosine triphosphate	1222	0.0461491
Threonine > Kynurenine	1223	0.0462316
Isoleucine > Aspartate	1224	0.0462397
Alanine > Guanosine diphosphate	1225	0.046846
Tryptophan > Cystathionine	1226	0.0476735
Leucine > Asp-Pro	1227	0.0478425
Proline > Cytidine monophosphate	1228	0.0479305
Aspartate > Glu-Pro	1229	0.0479805
Aspartate > Thymidine triphosphate	1230	0.0483666
Valine > Glutathione	1231	0.0487045
Glycine > Platelet-activating factor	1232	0.0488898
Leucine > Uridine	1233	0.049092
Isoleucine > Ophthalmate	1234	0.0497922
Uridine > Cytosine	1235	0.0499137
Glutamate > N-Acetylalanine	1236	0.0501629
Glutamate > Cystathionine	1237	0.0501751
Serine > N-Acetylglycine	1238	0.0504201
Aspartate > N-Acetylaspartate	1239	0.0506639
Leucine > Guanosine	1240	0.0510018
Glutamate > Uridine triphosphate	1241	0.0511271
Valine > Ophthalmate	1242	0.0520041
Isoleucine > Adenosine monophosphate	1243	0.0520789
Leucine > Cytidine monophosphate	1244	0.0521896
Glutamine > Guanosine	1245	0.0522513
Alanine > N-Acetylasparagine	1246	0.0525254
Valine > Deoxyguanosine diphosphate	1247	0.052586
Glycine > N-Acetylserine	1248	0.0528019
Alanine > Ornithine	1249	0.0539016
Threonine > Cytidine monophosphate	1250	0.0544502
Glutamate > Methyl 4-aminobutyrate	1251	0.054998
Glutamate > Cytidine monophosphate	1252	0.055085
Lysine > Adenosine	1253	0.0551712
Leucine > Thymidine triphosphate	1254	0.0552511
Cystine > Adenosine monophosphate	1255	0.0571739
Glycine > Cytidine monophosphate	1256	0.0575354
Glycine > Adenosine	1257	0.057808
Leucine > 4-/5-Oxoproline	1258	0.0588856
Ammonium > Adenosine	1259	0.0590035
Alanine > Cytidine monophosphate	1260	0.0594559
Leucine > Glutamine	1261	0.0599675
Glutamate > Glutamine	1262	0.0599985
Glycine > S-Methylthioadenosine	1263	0.0602408
Valine > Proline	1264	0.0608511
Glutamate > Uridine monophosphate	1265	0.0611332
Phenylalanine > Adenosine	1266	0.0629309
Glycine > 4-/5-Oxoproline	1267	0.0646068
Serine > Sphinganine	1268	0.0650535
Asparagine > Guanosine diphosphate	1269	0.065446
Valine > N-Methylaspartate	1270	0.0656521
Valine > Glutamate	1271	0.0656984
Leucine > Glu-Gln	1272	0.0668768
Citrulline > Cytidine monophosphate	1273	0.0670551
Leucine > Serine	1274	0.0673124
Isoleucine > Gamma-aminobutyrate	1275	0.0673419
Ammonium > Glutamine	1276	0.0678283
Isoleucine > Alanine	1277	0.0683151
Leucine > Uridine diphosphate	1278	0.0690967
Valine > Dihydroorotate	1279	0.0691207
Histidine > Adenosine	1280	0.0706279
Arginine > Ornithine	1281	0.0721375
Cysteine > Cystathionine	1282	0.0735169
Glutamate > Valine	1283	0.075407
Phenylalanine > Cytidine monophosphate	1284	0.076422
Histidine > Adenosine monophosphate	1285	0.0790835
Alanine > Cytosine	1286	0.0822593
Glutamine > Glycine	1287	0.0823792
Ammonium > Adenosine monophosphate	1288	0.0850082
Glutamate > Ureidosuccinate	1289	0.085577
Hypoxanthine > Adenosine monophosphate	1290	0.086186
Leucine > Uridine triphosphate	1291	0.0862095
Aspartate > Dihydroorotate	1292	0.0886676
Leucine > Methyl 4-aminobutyrate	1293	0.0889668
Ornithine > Adenosine	1294	0.0908543
Valine > Alanine	1295	0.0912021
Alanine > Glutamine	1296	0.0918769
Alanine > Cyclic ADP-ribose	1297	0.0926672
Alanine > Glycine	1298	0.0945541
Methionine > 4-Pyridoxate	1299	0.0963509
Serine > Deoxyguanosine diphosphate	1300	0.0996558
Glutamate > Proline	1301	0.100954
Leucine > Uridine monophosphate	1302	0.101066
Leucine > N-Acetylalanine	1303	0.101342
Valine > N-Acetylglutamate	1304	0.102177
Valine > Gamma-aminobutyrate	1305	0.104341
Isoleucine > Dihydroorotate	1306	0.104874
Glutamine > Serine	1307	0.110296
Leucine > Glu-Pro	1308	0.112274
Valine > Asp-Pro	1309	0.112878
Glutamine > Methionine	1310	0.114628
Isoleucine > Cytidine monophosphate	1311	0.119033
Methionine > Adenosine monophosphate	1312	0.12238
Proline > Guanosine	1313	0.127119
Glutamate > Alanine	1314	0.127331
Valine > Aminoadipate	1315	0.128422
Valine > Isoleucine	1316	0.130462
Alanine > Cystathionine	1317	0.137975
Valine > Ureidosuccinate	1318	0.139989
Valine > Glu-Pro	1319	0.140549
Alanine > CDP-ethanolamine	1320	0.142126
Leucine > Proline	1321	0.143113
Serine > Adenosine triphosphate	1322	0.14366
Serine > S-Methylthioadenosine	1323	0.144046
Glutamate > Gamma-aminobutyrate	1324	0.144976
Valine > Aspartate	1325	0.147152
Glycine > Serine	1326	0.148132
Valine > Leucine	1327	0.151558
Glutamate > Aminoadipate	1328	0.151919
Serine > Glutathione	1329	0.152792
Alanine > Deoxyguanosine diphosphate	1330	0.152994
Glutamine > Methyl 4-aminobutyrate	1331	0.157935
Glutamate > Isoleucine	1332	0.159031
Glutamate > Leucine	1333	0.167145
Alanine > Serine	1334	0.168608
Alanine > Adenosine triphosphate	1335	0.169499
Leucine > Aspartate	1336	0.172971
Alanine > Methyl 4-aminobutyrate	1337	0.173199
Glutamate > Cysteate	1338	0.180135
Alanine > Uridine	1339	0.182785
Alanine > Inosine	1340	0.18427
Alanine > Thymidine triphosphate	1341	0.187492
Leucine > Ophthalmate	1342	0.194391
Leucine > Valine	1343	0.196595
Glycine > Cystathionine	1344	0.206022
Alanine > Aminoadipate	1345	0.210836
Alanine > N-Acetylaspartate	1346	0.216543
Alanine > Valine	1347	0.225324
Alanine > 4-/5-Oxoproline	1348	0.238585
Leucine > Alanine	1349	0.238668
Leucine > Aminoadipate	1350	0.246958
Glutamate > Dihydroorotate	1351	0.251067
Glutamine > Proline	1352	0.25425
Glutamine > Cystathionine	1353	0.256093
Histidine > Guanosine	1354	0.258958
Alanine > Glutathione	1355	0.261976
Leucine > Gamma-aminobutyrate	1356	0.270031
Alanine > Glutathione disulfide	1357	0.277815
Alanine > Uridine diphosphate	1358	0.279943
Glutamine > Valine	1359	0.286491
Urate > Guanosine	1360	0.289356
Cysteine > Cysteate	1361	0.291461
Alanine > N-Methylaspartate	1362	0.300011
Alanine > Glutamate	1363	0.300359
Alanine > Uridine triphosphate	1364	0.306183
Alanine > Ophthalmate	1365	0.310278
Asparagine > Aspartylglycosamine	1366	0.325441
Glutamine > Isoleucine	1367	0.329019
Alanine > Uridine monophosphate	1368	0.334263
Glutamine > N-Acetylalanine	1369	0.358662
Leucine > Dihydroorotate	1370	0.372695
Glutamine > Leucine	1371	0.37939
Asparagine > N-Acetylasparagine	1372	0.394434
Methionine > N-Formylmethionine	1373	0.412248
Lysine > Deoxycarnitine	1374	0.41906
Alanine > Glu-Gln	1375	0.420601
Serine > Cys-Gly	1376	0.424103
Alanine > Leucine	1377	0.427386
Leucine > Cysteate	1378	0.430971
Glutamine > Asparagine	1379	0.434441
Alanine > Isoleucine	1380	0.443871
Glutamine > Gamma-aminobutyrate	1381	0.444588
Alanine > Proline	1382	0.44497
Glutamine > Aminoadipate	1383	0.445911
Serine > Inosine	1384	0.446351
Alanine > Cysteate	1385	0.451512
Glutamine > Alanine	1386	0.466695
Serine > Glutathione disulfide	1387	0.468205
Alanine > Glu-Pro	1388	0.470753
Alanine > Asp-Pro	1389	0.48813
Serine > Oleamide	1390	0.494809
Glutamine > Uridine	1391	0.501183
Glutamine > Cytosine	1392	0.516651
Glutamine > Cysteate	1393	0.53518
Alanine > Aspartate	1394	0.535381
Cystine > Cystathionine	1395	0.539065
Alanine > N-Acetylglutamate	1396	0.626657
Glutamine > Inosine	1397	0.64013
Serine > Ophthalmate	1398	0.657051
Alanine > Gamma-aminobutyrate	1399	0.672768
Serine > Glycine	1400	0.685536
Lysine > Aminoadipate	1401	0.817147
Glutamine > Thymidine triphosphate	1402	0.848872
Alanine > Ureidosuccinate	1403	0.85936
Glutamine > UDP-glucose	1404	0.878686
Alanine > Dihydroorotate	1405	0.889293
Glutamine > Uridine triphosphate	1406	1.03268
Glutamine > N-Acetylasparagine	1407	1.07003
Glutamine > Uridine diphosphate	1408	1.10309
Glutamine > Uridine monophosphate	1409	1.8965
Glutamine > Adenosine monophosphate	1410	1.94252
Tryptophan > Kynurenine	1411	2.63134
Glutamine > Dihydroorotate	1412	4.29699
Tryptophan > Indoleacetaldehyde	1413	4.61512

## Sheet: Fig. 2g
	Amide 15N Glutamine			15N2 Uridine
	Replicate 1	Replicate 2	Replicate 3	Replicate 1	Replicate 2	Replicate 3
0 hours	0.000539873	0.00145906	0.00047911	0.000407561	0	0
6 hours	0.347811	0.361459	0.40214	0.200513	0.188896	0.187642
12 hours	0.432094	0.537009	0.536224	0.289475	0.265774	0.26256
18 hours	0.508379	0.530095	0.556216	0.33993	0.310513	0.31061

## Sheet: Fig. 2h
	Amide 15N Glutamine			15N2 Uridine
	Replicate 1	Replicate 2	Replicate 3	Replicate 1	Replicate 2	Replicate 3
0 hours	0	0	0	0	0	0
6 hours	0.415603	0.395686	0.410766	0.0965614	0.0945081	0.0933811
12 hours	0.627665	0.631986	0.624414	0.150992	0.121734	0.117008
18 hours	0.640948	0.655134	0.67322	0.179136	0.137667	0.168372

## Sheet: Fig. 2i
	Amide 15N Glutamine			15N2 Uridine
	Replicate 1	Replicate 2	Replicate 3	Replicate 1	Replicate 2	Replicate 3
0 hours	0	0	0	0	0	0
6 hours	0.17056	0.230211	0.182213	0.289193	0.248753	0.28049
12 hours	0.194387	0.211576	0.214751	0.400827	0.36386	0.369164
18 hours	0.364099	0.378447	0.36598	0.389154	0.352695	0.346364

## Sheet: Fig. 2j
	Amide 15N Glutamine			15N2 Uridine
	Replicate 1	Replicate 2	Replicate 3	Replicate 1	Replicate 2	Replicate 3
0 hours	0.03003	0.0130422	0.0111156	0	0	0
6 hours	0.10785	0.155904	0.150437	0.46766	0.460377	0.478016
12 hours	0.222886	0.207044	0.162282	0.563383	0.549616	0.568826
18 hours	0.281259	0.284458	0.438518	0.585375	0.577587	0.610989

## Sheet: Fig. 2k
	Amide 15N Glutamine		15N2 Uridine
	Replicate 1	Replicate 2	Replicate 1	Replicate 2
0 hours	0.00166103	0.0017636	0	0
6 hours	0.222784	0.253138	0.216567	0.20165
12 hours	0.341339	0.381507	0.333428	0.28258
18 hours	0.364264	0.423662	0.315968	0.27882

## Sheet: Fig. 2l
	Amide 15N Glutamine			15N2 Uridine
	Replicate 1	Replicate 2	Replicate 3	Replicate 1	Replicate 2	Replicate 3
0 hours	0.00600017	0.00327499	0.00845763	0.0146214	0	0
6 hours	0.0624015	0.0690268	0.0888237	0.643204	0.642462	0.640482
12 hours	0.0766876	0.0801362	0.11624	0.79126	0.795153	0.785424
18 hours	0.0858213	0.0794382	0.106758	0.785752	0.808835	0.778353

## Sheet: Fig. 2m
	Amide 15N Glutamine			15N2 Uridine
	Replicate 1	Replicate 2	Replicate 3	Replicate 1	Replicate 2	Replicate 3
0 hours	0	0	0	0	0	0
6 hours	0.0276742	0	0.0311658	0.572174	0.564055	0.592306
12 hours	0.118621	0.115813	0.12297	0.717116	0.698818	0.717088
18 hours	0.150918	0.153116	0.166831	0.669378	0.668321	0.653463

## Sheet: Fig. 2n
	Amide 15N Glutamine			15N2 Uridine
	Replicate 1	Replicate 2	Replicate 3	Replicate 1	Replicate 2	Replicate 3
0 hours	0	0	0	0	0	0
6 hours	0	0	0	0.547585	0.538535	0.57162
12 hours	0	0	0.0097081	0.739663	0.754326	0.758947
18 hours	0	0	0.0207289	0.786605	0.841002	0.811864

## Sheet: Fig. 2o
	Amide 15N Glutamine			15N2 Uridine
	Replicate 1	Replicate 2	Replicate 3	Replicate 1	Replicate 2	Replicate 3
0 hours	0.000170852	0	0	0	0	0.00111581
6 hours	0.219229	0.196257	0.205673	0.300104	0.2814	0.288615
12 hours	0.35619	0.302129	0.324636	0.449402	0.443565	0.443221
18 hours	0.402339	0.380237	0.314041	0.417094	0.447622	0.416735

[truncated: 11 more sheets: Fig. 2p, Fig. 2r, Fig. 2s, Fig. 2t, Fig. 2u, Fig. 2v, Fig. 2w, Fig. 2x, Fig. 2y, Fig. 2aa, Fig. 2bb]
