# Supplementary material for: Nitrogen metabolism profiling reveals cell state-specific pyrimidine synthesis pathway choice
Source: Nat Metab. 2026 Apr 29;8(5):1124–48. doi: 10.1038/s42255-026-01520-0 (PMC13218935; doi:10.1038/s42255-026-01520-0)
Supplement: Supplementary file 14 — Statistical source data. [file 42255_2026_1520_MOESM14_ESM.xlsx]

## Sheet: Fig. 3b
		Saline				Amide 15N Glutamine								15N2 Uridine
		Replicate 1	Replicate 2	Replicate 3	Replicate 4	Replicate 1	Replicate 2	Replicate 3	Replicate 4	Replicate 5	Replicate 6	Replicate 7	Replicate 8	Replicate 1	Replicate 2	Replicate 3	Replicate 4	Replicate 5	Replicate 6	Replicate 7	Replicate 8
	0 hours	0.016556	0.00037974	0.0130391	0.0101175	0.00139788	0.0023574	0	0	0.0158607	0.0334893	0.0506332	0.0440976	0.00145895	0.00054763	0	0.00686706	0.00431241	0.00083896	0.00815471	0.00736667
	30 minutes	0.00137043	0.00049298	0	0.00206569	0.164355	0.219247	0.0117553	0.104208	0.180627	0.24684	0.191898	0.242389	0.00253383	0.00326483	0	0	0.017133	0.00219123	0.00479078	0.00367251
	1 hour	0	0.00119323	0.0111405	0.0004963	0.276505	0.280164	0.0477209	0.214495	0.257738	0.330332	0.274194	0.315058	0.00667201	0.00631864	0	0	0.00275489	0.00334581	0.00490352	0.00520239
	3 hours	0.00072595	0	0	0.00125328	0.387367	0.330574	0.253614	0.294519	0.354742	0.386815	0.402312	0.414286	0.0174626	0.0106965	0	0	0.00460464	0.00622461	0.00640105	0.0107586
	6 hours	0.0007258	0	0.0258745	0	0.390577	0.353747	0.221436	0.326072	0.321294	0.465618	0.444363	0.383717	0.0177808	0.0183232	0	0.00580358	0.00490827	0.00703166	0.00590845	0.00886962
	12 hours	0.0005464	0.00025893	0	0.00080834	0.378439	0.436506	0.282956	0.374039	0.359337	0.399401	0.420002	0.37229	0.0125693	0.0107548	0	0.0081783	0.00385294	0.00809767	0.0149106	0.00713852
	18 hours	0.00040677	0.00080311	*	0.00101913	0.465226	0.521928	*	*	0.480481	0.542618	0.54488	0.521763	0.0308521	0.0167892	*	*	0.00850631	0.0174143	0.0118173	0.0214637

## Sheet: Fig. 3c
	Saline		Amide 15N Glutamine				15N2 Uridine
	Replicate 1	Replicate 2	Replicate 1	Replicate 2	Replicate 3	Replicate 4	Replicate 1	Replicate 2	Replicate 3	Replicate 4
Brain	0	0	0.113299	0.177691	0.192026	0.234886	0	0	0.00528659	0.00567371
Glioma	0.00022484	0	0.206668	0.259092	0.317574	0.210181	0.00981397	0.0045939	0.00298732	0.00629326

## Sheet: Fig. 3d
	Saline				Amide 15N Glutamine								15N2 Uridine
	Replicate 1	Replicate 2	Replicate 3	Replicate 4	Replicate 1	Replicate 2	Replicate 3	Replicate 4	Replicate 5	Replicate 6	Replicate 7	Replicate 8	Replicate 1	Replicate 2	Replicate 3	Replicate 4	Replicate 5	Replicate 6	Replicate 7	Replicate 8
0 hours	0.00677757	0.00227289	0	0.00952519	0.00147904	0	0.00674032	0	0.0972496	0.253358	0.24185	0.188834	0.00065547	0.0126386	0.151012	0.155273	0.0343501	0.170868	0.0518911	0.0514808
30 minutes	0.00371765	0.00109601	0	0.013673	0.00285104	0.00161143	0	0.0303706	0.455911	0.121039	0.133097	0.0969648	0.399262	0.624148	0.162078	0.346964	0.268224	0.611506	0.252756	0.375804
1 hour	0.00173667	0.00543347	0	0.00889558	0.00256439	0.00464297	0.344585	0.072299	0.0801526	0.00802603	0.0198996	0.100597	0.442849	0.604299	0.162216	0.491228	0.405987	0.581939	0.285017	0.312992
3 hours	0.00196753	0.00048603	0	0.00667345	0.00130338	0.00086109	*	0.094293	0.0196321	0.0364066	0.0180107	0.0680144	0.409849	0.381619	0.271549	0.459403	0.194464	0.387231	0.323881	0.555723
6 hours	0	0.00256315	0.104162	0.00458157	0.00146952	0.00264698	0.189302	0.0204906	0.160196	0.0152859	0.0407702	0.0161	0.431341	0.316483	0.483559	0.408166	0.339487	0.533025	0.353278	0.441413
12 hours	0.00090757	0.00339828	0	0.0102238	0.00169296	0.00040512	0.0171364	0.00638789	0.0578896	0.011648	0.0306357	0.0206549	0.366283	0.354299	0.296079	0.440391	0.511252	0.382728	0.349776	0.469409
18 hours	0.00124095	0.00115919	*	0.0512563	0.00345839	0.00330818	*	*	0.00915717	0.0419672	0.0172485	0.0184286	0.579271	0.464733	*	*	0.404366	0.497428	0.393362	0.371129

## Sheet: Fig. 3e
	Saline		Amide 15N Glutamine				15N2 Uridine
	Replicate 1	Replicate 2	Replicate 1	Replicate 2	Replicate 3	Replicate 4	Replicate 1	Replicate 2	Replicate 3	Replicate 4
Brain	0	0.00679885	0.0132575	0.00109036	0.0189646	0.0376487	0.124319	0.114996	0.174922	0.163568
Glioma	0.00158011	0	0.00402134	0.00368669	0.0317316	0.00783675	0.160627	0.104103	0.191753	0.119218

## Sheet: Fig. 3f
	Saline		Amide 15N Glutamine				15N2 Uridine
	Replicate 1	Replicate 2	Replicate 1	Replicate 2	Replicate 3	Replicate 4	Replicate 1	Replicate 2	Replicate 3	Replicate 4
Brain	0	0.0003884	0	0	0.0319618	0.0488761	0	0	0	0.00138482
Glioma	0.0312808	0.00103025	0.263829	0.200456	0.26214	0.148216	0.00755938	0	0.00381217	0.00658623

## Sheet: Fig. 3g
	Saline		Amide 15N Glutamine				15N2 Uridine
	Replicate 1	Replicate 2	Replicate 1	Replicate 2	Replicate 3	Replicate 4	Replicate 1	Replicate 2	Replicate 3	Replicate 4
Brain	0	5.4412e-05	0	0	0.00048287	0.00180169	0.0754565	0.0967095	0.0803325	0.112234
Glioma	0	0.00030628	0.0028482	0.0040036	0.00605611	0.00227958	0.165187	0.12644	0.0858363	0.104938

## Sheet: Fig. 3i
	Saline		Amide 15N Glutamine				15N2 Uridine
	Replicate 1	Replicate 2	Replicate 1	Replicate 2	Replicate 3	Replicate 4	Replicate 1	Replicate 2	Replicate 3	Replicate 4
Brain	0.0208783	0.0036534	0.0225522	0.0252968	0.0398239	0.0506719	0.0158182	0.0201681	0.00515108	0.00638649
Adjacent brain	0.0156995	0.0145557	0.0323131	0.0415606	0.0747773	0.0582418	0.0166723	0.0143674	0.0052242	0.0063309
Glioma	0.00312304	0.00533777	0.227696	0.310671	0.25961	*	0.00921339	0.00796649	*	*

## Sheet: Fig. 3j
	Saline		Amide 15N Glutamine				15N2 Uridine
	Replicate 1	Replicate 2	Replicate 1	Replicate 2	Replicate 3	Replicate 4	Replicate 1	Replicate 2	Replicate 3	Replicate 4
Brain	0.018058	0.00046291	0.0162928	0.0151782	0.00066879	0	0.0314098	0.0497481	0.07373	0.106096
Adjacent brain	0.0199268	0.0153808	0.0189031	0.0162286	0.00053308	0.00087853	0.0861437	0.0578729	0.0809669	0.0843724
Glioma	0.00244877	0.00390647	0.00249915	0.00354051	0	*	0.146607	0.103515	*	*

## Sheet: Fig. 3k
	Adult	Fetal
Replicate 1	0	0.470217
Replicate 2	0	0.437245
Replicate 3	0.166445	0.472478
Replicate 4	0.208084	0.380276
Replicate 5		0.406247
