# Supplementary material for: Nitrogen metabolism profiling reveals cell state-specific pyrimidine synthesis pathway choice
Source: Nat Metab. 2026 Apr 29;8(5):1124–48. doi: 10.1038/s42255-026-01520-0 (PMC13218935; doi:10.1038/s42255-026-01520-0)
Supplement: Supplementary file 15 — Statistical source data. [file 42255_2026_1520_MOESM15_ESM.xlsx]

## Sheet: Fig. 4a
	Brain	LGG	HGG
Replicate 1	200061	590853	548800
Replicate 2	129038	242222	520046
Replicate 3	312286	363202	3.05831e+06
Replicate 4	225177	239746	301297
Replicate 5	154116	164182	1.70099e+06
Replicate 6	76451	817509	260229
Replicate 7	172012	60709.4	1743670
Replicate 8	164566	136201	177014
Replicate 9	417875	786002	51131.2
Replicate 10		786180	63508.5
Replicate 11		385029	5.275e+06
Replicate 12		745687	842807
Replicate 13		190463	3.94687e+06
Replicate 14		136034	1.40462e+07
Replicate 15		685730	2.12944e+06
Replicate 16			111740
Replicate 17			199569
Replicate 18			2666400
Replicate 19			17662600
Replicate 20			1.6667e+07
Replicate 21			2.68302e+07
Replicate 22			2.24381e+06
Replicate 23			5.33465e+06
Replicate 24			0
Replicate 25			516366
Replicate 26			940517

## Sheet: Fig. 4b
	Brain	LGG	HGG
Replicate 1	659556000	439669748	664570392
Replicate 2	1229051650	267144889	589069307
Replicate 3	840836923	441257660	482571243
Replicate 4	994344490	662879111	1810224000
Replicate 5	1006386804	680836486	7.82405e+07
Replicate 6	999533617	401302487	526473192
Replicate 7	1398390000	1260865979	748672000
Replicate 8	1892203243	620608294	3752024151
Replicate 9	2043414433	907440980	1313037913
Replicate 10		2195851327	2064535579
Replicate 11		2320244211	9.7378e+07
Replicate 12		3053867664	796376533
Replicate 13		2260049109	187358933
Replicate 14		3020204444	225352755
Replicate 15		1939600879	3.07114e+07
Replicate 16			956871429
Replicate 17			2123424000
Replicate 18			666501736
Replicate 19			155201000
Replicate 20			348175484
Replicate 21			142796370
Replicate 22			640300615
Replicate 23			1606290286
Replicate 24			1209260690
Replicate 25			4728027961
Replicate 26			2764330667

## Sheet: Fig. 4f
	Saline				Amide 15N Glutamine					15N2 Uridine
	Replicate 1	Replicate 2	Replicate 3	Replicate 4	Replicate 1	Replicate 2	Replicate 3	Replicate 4	Replicate 5	Replicate 1	Replicate 2	Replicate 3	Replicate 4	Replicate 5
Brain	0.00940466	0	0		0.0485114	0	0.0225881	0	0	0.00644097	0	0	0	0
Glioma	0.0136589	0.0152166	0	0	0.246558	0.183051	0.130466	0.116817	0.137963	0.0044887	0.00742346	0	0	0

## Sheet: Fig. 4g
	Saline				Amide 15N Glutamine					15N2 Uridine
	Replicate 1	Replicate 2	Replicate 3	Replicate 4	Replicate 1	Replicate 2	Replicate 3	Replicate 4	Replicate 5	Replicate 1	Replicate 2	Replicate 3	Replicate 4	Replicate 5
Brain	0.00418794	0.0071282	0		0	0	0.00676438	0	0	0.239938	0.203512	0.128717	0.485362	0.149986
Glioma	0.00106949	0	0	0	0.00036335	0.00620104	0	0	0	0.268966	0.214415	0.0665876	0.284736	0.0777989
