# Supplementary material for: Nitrogen metabolism profiling reveals cell state-specific pyrimidine synthesis pathway choice
Source: Nat Metab. 2026 Apr 29;8(5):1124–48. doi: 10.1038/s42255-026-01520-0 (PMC13218935; doi:10.1038/s42255-026-01520-0)
Supplement: Supplementary file 16 — Statistical source data. [file 42255_2026_1520_MOESM16_ESM.xlsx]

## Sheet: Fig. 5a
	NHA			BT054
	Replicate 1	Replicate 2	Replicate 3	Replicate 1	Replicate 2	Replicate 3
Unconditioned media	2.14258e+07	2.36771e+07	2.57333e+07	2.74537e+07	2.67714e+07	2.69361e+07
Conditioned media	4.23985e+06	3.91963e+06	3.50865e+06	20946273	2.0589e+07	1.55043e+07

## Sheet: Fig. 5b
	Intracellular carbamoyl aspartate			Media uridine			Cell count
	Replicate 1	Replicate 2	Replicate 3	Replicate 1	Replicate 2	Replicate 3	Replicate 1	Replicate 2	Replicate 3
1 hour 5 minutes	367784	307982	492596	1.42571e+06	1.91339e+06	1.7988e+06	1180000	1020000	963000
2 hours	*	*	*	1.16345e+06	1.16596e+06	1.2063e+06	1130000	1110000	1010000
4 hours 4 minutes	638913	616310	603181	675163	656722	755388	1240000	1090000	1070000
6 hours	1.00637e+06	1.11014e+06	910843	362133	426782	394921	1320000	1100000	1050000
7 hours 10 minutes	547508	430883	441018	1.56025e+06	1.70193e+06	1.68063e+06	1330000	1120000	993000
8 hours 12 minutes	495344	493159	470263	973555	791110	1.10747e+06	1320000	1150000	1100000
10 hours 12 minutes	865431	899694	875010	424131	489416	529401	1360000	1290000	1280000
12 hours	*	*	*	208036	221485	205649	1060000	899000	1080000
12 hours 59 minutes	537990	449880	611467	1.25352e+06	1.15566e+06	1.2964e+06	1340000	1410000	1310000
14 hours 1 minute	689357	258945	526098	790013	769522	706029	1050000	1080000	1130000
16 hours	1.47195e+06	967162	965287	288888	342375	514384	1220000	922000	1440000
18 hours	*	*	*	144426	134416	274895	1820000	1580000	1130000
19 hours 33 minutes	586187	557916	463465	1.10212e+06	988641	1184241	1840000	1570000	1620000
20 hours 32 minutes	606903	738816	683275	605811	586657	656205	1800000	1680000	1380000
22 hours 34 minutes	1.59487e+06	1.40315e+06	1.07962e+06	175780	209027	417350	2010000	1770000	1710000
24 hours 32 minutes	2.44117e+06	2.44863e+06	1.78045e+06	96587.7	71133	130492	2060000	1990000	1750000

## Sheet: Fig. 5c
	Intracellular UTP
	Replicate 1	Replicate 2	Replicate 3
1 hour 5 minutes	3.247e+07	1.72261e+07	1.36269e+07
4 hours 4 minutes	2.56398e+07	2.17578e+07	2.31798e+07
6 hours	1.49288e+07	16563008	1.90398e+07
7 hours 10 minutes	2.53634e+07	2.81322e+07	2.15964e+07
8 hours 12 minutes	2.87222e+07	2.62273e+07	37446894
10 hours 12 minutes	2.34626e+07	2.58525e+07	3.03587e+07
12 hours 59 minutes	2.06287e+07	1.54694e+07	3.5814e+07
14 hours 1 minute	3.22827e+07	4.00239e+06	2.70964e+07
16 hours	3.3949e+07	2.4954e+07	3.01034e+07
19 hours 33 minutes	2.68907e+07	3.23407e+07	3.07758e+07
20 hours 32 minutes	2.23835e+07	3.16559e+07	3.28966e+07
22 hours 34 minutes	2.92024e+07	2.7808e+07	32496889
24 hours 32 minutes	3.18911e+07	3.31905e+07	3.28308e+07

## Sheet: Fig. 5d
Metabolite	Log2(fold change): -Urd / +Urd	-Log10(p value)
Deoxyinosine	-3.43475	0.667004
Cytidine triphosphate	-2.18198	2.4258
Xanthurenate	-2.09398	0.512639
Uridine triphosphate	-2.09198	2.67507
Deoxyguanosine	-1.93856	0.471883
Cytidine cyclic phosphate	-1.79776	2.06079
Deoxycytidine	-1.62121	0.42188
Cystine	-1.55623	0.571292
Carnitine (glutaryl)	-1.47698	1.45812
Cytidine monophosphate	-1.44221	1.73036
Uridine	-1.44132	3.41314
Adenosine	-1.42187	1.70575
Uracil	-1.35867	0.517465
Cytidine	-1.30524	0.433939
Deoxythymidine triphosphate	-1.26272	1.55577
Lysine	-1.19606	1.50202
UDP-N-acetylglucosamine	-1.18163	3.24611
Guanosine triphosphate	-1.11155	1.11173
UDP-glucose	-1.08956	2.37995
Guanosine triphosphate	-1.07338	1.07333
Cytosine	-1.05844	0.3172
Guanine	-1.01031	0.492565
S-Adenosylmethionine	-0.996541	2.82246
Xanthine	-0.945669	0.510428
Cytidine diphosphate	-0.936661	2.45261
Cysteate	-0.934598	1.14415
Stachyose	-0.923702	0.642686
Raffinose	-0.917481	0.674669
Citrate/Isocitrate	-0.903338	2.31496
Glycerol 3-phosphate	-0.868687	2.14625
Uridine diphosphate	-0.844801	2.91618
Arginine	-0.746252	1.58487
Dihydroxyacetone phosphate	-0.736861	0.999499
Indoxyl sulfate	-0.649448	0.76065
Guanosine	-0.647356	0.31083
Acetylaminoadipate	-0.63136	2.2799
Proline	-0.606847	2.65549
Biotin	-0.596855	0.440576
N-Acetylaspartate	-0.593748	1.19814
Carnosine	-0.578678	0.54055
Citicoline	-0.559408	1.66714
CMP-2-aminoethylphosphonate	-0.528254	0.419586
Theanine	-0.517606	0.799198
Deoxycytidine monophosphate	-0.509537	0.595484
Glu-Gln	-0.506123	1.08268
Gly-Leu	-0.505129	0.237043
Ornithine	-0.464465	0.885635
Uridine monophosphate	-0.451298	0.916858
Deoxyadenosine triphosphate	-0.430563	0.458307
1-Methylhistidine	-0.407553	0.936127
Sedoheptulose 7-phosphate	-0.382295	0.722968
Methionine	-0.382194	0.652866
N-Acetylhexosamine phosphate	-0.368706	0.269588
Glucosamine 6-phosphate	-0.360256	0.850836
Creatinine	-0.3487	0.646219
Hypoxanthine	-0.345648	0.489649
Adenosine triphosphate	-0.336223	0.34623
2-/3-Phosphoglycerate	-0.330738	0.446655
alpha-Ketoglutarate	-0.325814	0.692461
Carnitine	-0.323399	0.805085
CDP-ethanolamine	-0.32149	0.854118
Allantoin	-0.316161	0.860959
Galactose 1-phosphate	-0.314667	0.732546
Gluconate	-0.314465	0.784208
Serine	-0.304764	0.938371
Citrulline	-0.297312	0.589645
Urocanate	-0.291815	0.554219
Tyrosine	-0.283799	0.666378
Isoleucine	-0.2686	0.752086
Asparagine	-0.254962	0.847519
Threonate	-0.253053	0.416378
6-Phosphonogluconolactone	-0.239685	0.323231
Glycerophosphoethanolamine	-0.239597	0.996884
3-Hydroxymethylglutarate	-0.23672	1.10906
6-Phosphogluconate	-0.218177	0.281358
Pyruvate	-0.201717	0.281612
3-Hydroxybutyrate	-0.198811	0.249823
cis-4-Hydroxyproline	-0.197917	0.348174
FA (8:0)	-0.194505	0.349471
Tryptophan	-0.19317	0.357998
N6-(delta2-Isopentenyl)-adenine	-0.191499	0.219432
Indole-3-acrylate	-0.181133	0.332524
Azelate	-0.173822	0.148675
Methyl 4-aminobutyrate	-0.169624	0.40822
Phenylalanine	-0.163439	0.395342
Quinoline	-0.157763	0.325603
Phosphoenolpyruvate	-0.150002	0.142832
Kynurenine	-0.148538	0.293916
4-Pyridoxate	-0.135242	0.225835
Myoinositol	-0.13425	0.267424
N-Acetylglutamate	-0.132366	0.355938
Acetylcarnitine	-0.127028	0.513449
Gamma-aminobutyrate	-0.122915	0.145106
2-Hydroxyglutarate	-0.122679	0.41839
Deoxycarnitine	-0.122259	0.231345
Glucose 1-phosphate	-0.116571	0.180747
2-Hydroxybutyrate	-0.116177	0.169146
Indole-3-acetamide	-0.113165	0.133
Hexosamines	-0.102947	0.212292
4-Aminobenzoate	-0.09786	0.158522
Phosphorylcholine	-0.0871299	0.192664
Glycerophosphocholine	-0.0779424	0.105964
Thioproline	-0.057283	0.116118
Aspartate	-0.0539627	0.192367
Glycerophosphoinositol	-0.0450136	0.0699669
Glu-Glu	-0.0427011	0.0508532
N-Methylaspartate	-0.0349138	0.0796054
Salicylamide	-0.033472	0.030959
Hydroxy-FA (7:0)	-0.0307343	0.0366456
3-Methyl-2-oxindole	-0.0298984	0.0492555
Pantothenate	0.00165745	0.00527172
Aspartylglycosamine	0.00201979	0.0035095
Cys-Gly	0.00860269	0.00736117
Valine	0.0183192	0.0177183
Glu-Pro	0.0199267	0.0397632
Lactate	0.0315701	0.0458939
P-DMEA	0.0326678	0.0718217
Glutamine	0.0355135	0.0732842
Guanosine diphosphate mannose	0.0427924	0.0553968
Malonate	0.0477762	0.0628814
Indole-3-acetate	0.0572799	0.115495
Glucosaminate	0.0590164	0.0355263
Glutathione	0.0675389	0.0614673
N-Acetylglycine(1)	0.0692614	0.0798824
Ophthalmate	0.0839719	0.0938828
Creatine	0.125625	0.300013
Malate	0.131314	0.236042
Aminoisobutanoate	0.134359	0.389396
trans-Aconitate	0.148372	0.870955
Acetyl-CoA	0.152149	0.292419
NAD+	0.153798	0.438548
Ser-Arg	0.156933	0.167361
Glutathione disulfide	0.166977	0.375466
Ribulose/Ribose/Xylulose 5-phosphate	0.175665	0.293235
Stachydrine	0.197042	0.0442609
Leucine	0.197536	0.373535
NADP+	0.205805	0.464058
Betaine	0.219744	1.00462
Arg-Ala	0.219779	0.091407
Arabitol	0.224691	0.214957
Adipate	0.227638	0.949144
Cyclic ADP-ribose	0.232705	0.802095
Taurine	0.236471	1.31243
Guanosine diphosphate	0.245134	0.273761
Argininosuccinate	0.255369	0.629785
Glucose 6-phosphate	0.305148	0.631465
Suberate	0.311656	0.749117
N,N-Dimethyllysine	0.323062	0.216231
Oxohexanoic acid	0.352537	0.927956
Phosphoethanolamine	0.355732	1.02433
Alanine	0.361889	0.986454
Sulfolactate	0.370358	0.716882
Hexitols	0.375462	0.432866
Threonine	0.397062	0.993124
Deoxyribose	0.441737	2.01654
Cyclic GMP	0.442394	0.118366
1-Aminocyclopropanecarboxylate	0.462523	1.01999
Adenosine diphosphate	0.497689	1.92684
Thr-Arg	0.502907	0.732624
Urate	0.506668	1.82654
Tyr-Arg	0.539731	0.391092
NADH	0.54169	1.02692
Glucose	0.551853	1.04936
Ethylmalonate	0.562033	1.79379
Phosphoserine	0.562445	1.48624
Acetylacrylate	0.602928	1.21575
Dihydrouracil	0.614528	2.73817
Deoxyguanosine diphosphate	0.635739	2.49374
Inosine	0.637912	2.10818
Fructose 1,6-bisphosphate	0.703884	1.20542
3-Sulfinoalanine	0.706016	2.32264
N,N,N-Trimethyllysine	0.902511	1.51223
2',4'-Dihydroxyacetophenone	0.925336	4.85798
Adenosine monophosphate	0.926955	2.39053
Guanosine monophosphate	0.956198	0.5377
Inosine monophosphate	1.01839	1.15882
N-Acetylcysteine	1.04282	2.62406
Diethanolamine	1.18742	1.76263
Guanidinoacetate	1.21018	0.668366
N,N-Dimethylarginine	1.33633	3.43002
ADP-ribose	1.86697	1.27435
N-Acetylneuraminate	1.91741	6.45061
Dihydroorotate	2.36528	3.23325
Oleamide	2.737	4.27791
Adenosine diphosphate ribose	4.6636	1.29944
Orotate	8.09193	5.81912
Ureidosuccinate	8.36798	5.37126

## Sheet: Fig. 5e
	3 µM Uridine			0 µM Uridine
	Replicate 1	Replicate 2	Replicate 3	Replicate 1	Replicate 2	Replicate 3
0 hours	62011.2	129163	29354.1	62011.2	129163	29354.1
6 hours	1.16927e+07	4.65588e+06	1.09934e+07	2.57016e+07	1.67522e+07	1.51465e+07
12 hours	1.83124e+07	2.57236e+07	3.20874e+07	1.52362e+07	9.98454e+06	1.05329e+07
18 hours	1.54228e+07	4.18533e+06	1.88011e+07	6.05611e+07	3.78993e+07	2.43611e+07

## Sheet: Fig. 5f
	3 µM Uridine			0 µM Uridine
	Replicate 1	Replicate 2	Replicate 3	Replicate 1	Replicate 2	Replicate 3
0 hours	0	0	0	0	0	0
6 hours	8.41393e+06	5.52318e+06	6.79255e+06	5.09021e+06	3.13707e+06	4.50354e+06
12 hours	8.19939e+06	1.19601e+07	1.01662e+07	1.12311e+07	1.20355e+07	1.30616e+07
18 hours	5.20907e+06	1.23458e+07	1.1004e+07	9.00085e+06	7.6048e+06	7.63614e+06

## Sheet: Fig. 5g
	3 µM Uridine			0 µM Uridine
	Replicate 1	Replicate 2	Replicate 3	Replicate 1	Replicate 2	Replicate 3
0 hours	0	0	0	0	0	0
6 hours	1.88143e+06	1.49978e+06	546552	3.05691e+06	5.11474e+06	2.96984e+06
12 hours	686148	952232	1.60502e+06	2.43287e+06	1.89413e+06	2.86544e+06
18 hours	1.31476e+06	2.35043e+06	821981	1.23541e+06	2.23521e+06	1.77664e+06

## Sheet: Fig. 5h
	3 µM Uridine			0 µM Uridine
	Replicate 1	Replicate 2	Replicate 3	Replicate 1	Replicate 2	Replicate 3
0 hours	108784	35889.2	52496.4	108784	35889.2	52496.4
6 hours	1.56298e+06	2.89483e+06	1.96662e+06	3.7345e+06	3.62471e+06	5.04917e+06
12 hours	3.30115e+06	2.46089e+06	712093	2.99119e+06	2.12021e+06	949784
18 hours	513725	778302	892153	1.49786e+06	6.6882e+06	1.89001e+06

## Sheet: Fig. 5i
	3 µM Uridine		0 µM Uridine
	Replicate 1	Replicate 2	Replicate 1	Replicate 2
0 hours	4777.51	3699.08	4777.51	3699.08
6 hours	480003	623721	619544	311968
12 hours	733214	463071	995246	1.01767e+06
18 hours	1.46033e+06	779687	1.20145e+06	1.32327e+06

## Sheet: Fig. 5j
	3 µM Uridine			0 µM Uridine
	Replicate 1	Replicate 2	Replicate 3	Replicate 1	Replicate 2	Replicate 3
0 hours	21161.2	12520.2	18518.5	21161.2	12520.2	18518.5
6 hours	260472	230652	434400	1.07596e+06	979655	1.53885e+06
12 hours	425585	376554	481126	1.45729e+06	1.99238e+06	1.3371e+06
18 hours	373878	278261	365913	1.55099e+06	2.71871e+06	2.25633e+06

[truncated: 6 more sheets: Fig. 5k, Fig. 5l, Fig. 5m, Fig. 5n, Fig. 5o, Fig. 5q]
