# Supplementary material for: Nitrogen metabolism profiling reveals cell state-specific pyrimidine synthesis pathway choice
Source: Nat Metab. 2026 Apr 29;8(5):1124–48. doi: 10.1038/s42255-026-01520-0 (PMC13218935; doi:10.1038/s42255-026-01520-0)
Supplement: Supplementary file 18 — Statistical source data. [file 42255_2026_1520_MOESM18_ESM.xlsx]

## Sheet: Fig. 6b
PTM	Log2(fold change): -Urd / +Urd	-Log10(p value)
[K].LLDGNLLDGQAEVFGSDDDHIQFVQK.[K] - 1xPhospho [S16(100)]	-2.40419	0.414721
[K].CGSGPVHISGQHLVAVEEDAESEDEEEEDVKLLSISGK.[R] - 1xCarbamidomethyl [C1]; 1xPhospho [S22(99)]	-1.85981	0.651392
[R].LSGGHSLHETSTVLVETVTK.[S] - 1xPhospho [S2(93.3)]	-1.85854	1.18346
[R].KISENSYSLDDLEIGPGQLSSSTFDSEKNESR.[R] - 1xPhospho [S8(91)]	-1.53542	0.394339
[K].IVGPSGAAVPCKVEPGLGADNSVVR.[F] - 1xCarbamidomethyl [C11]; 1xGG [K12(100)]	-1.50695	0.372837
[-].MDKNELVQK.[A] - 1xOxidation [M1]; 1xAcetyl [K3(100)]	-1.44506	1.30177
[R].VPLAGAAGGPGIGRAAGRGIPAGVPMPQAPAGLAGPVR.[G] - 1xMethyl [R]; 1xDimethyl [R]	-1.22642	0.646766
[K].LLDLSDSTSVASFPSADETDGNLPESR.[I] - 1xPhospho [S15(84.1)]	-1.1716	0.94122
[R].GGNFGFGDSRGGGGNFGPGPGSNFR.[G] - 1xMethyl [R10(100)]	-1.01456	2.15862
[K].EYIPGQPPLSQSSDSSPTR.[N] - 1xPhospho [T18(82.1)]	-1.00867	0.287945
[R].SGLPRPSAPSAGGIPVPR.[S] - 1xMethyl [R5(100)]	-0.996463	0.455113
[R].ELDPSLVSANDSPSGMQTR.[C] - 1xPhospho [S/T]	-0.987947	0.275989
[R].AASIFGGAKPVDTAAR.[E] - 1xGG [K9(100)]	-0.89868	0.288109
[R].VCGRGGGGSFGYSYGGGSGGGFSASSLGGGFGGGSR.[G] - 1xCarbamidomethyl [C2]; 1xDimethyl [R4(100)]	-0.793412	0.135122
[K].QGSPDQVSPVSEMTSTSLYQDKQEGK.[S] - 1xPhospho [S8(97.9)]	-0.789604	0.293638
[R].RSLLQSEQQPSWTDDLPLCHLSGVGSASNR.[S] - 1xPhospho [S7(94.6)]	-0.74396	0.860556
[K].CSGPGLSPGMVR.[A] - 1xCarbamidomethyl [C1]; 1xPhospho [S7(100)]	-0.674109	0.687288
[R].STAPSAAASASASAAASSPAGGGAEALELLEHCGVCR.[E] - 2xCarbamidomethyl [C33; C36]; 1xPhospho [S18(77.1)]	-0.658618	0.413602
[K].TLEVVSPSQSVTGSAGHTPYYQSPTDEK.[S] - 1xPhospho [S/T/Y]	-0.631772	0.344312
[K].GSFSDTGLGDGK.[M] - 1xPhospho [S4(88.7)]	-0.628954	0.352466
[K].SPPYTAFLGNLPYDVTEESIKEFFR.[G] - 1xPhospho [S93(99.6)]	-0.607995	0.628721
[K].MIGFPSSAGSVSPR.[S] - 1xPhospho [S10(89)]	-0.581415	0.124379
[R].SPALKSPLQSVVVR.[R] - 1xPhospho [S6(100)]	-0.577406	0.428258
[R].ALTQTGGPHVK.[A] - 1xGG [K11(100)]	-0.558582	0.238923
[R].VETGVLKPGMVVTFAPVNVTTEVK.[S] - 1xGG [K7(100)]	-0.553701	0.188737
[R].SLMSSPEDLTKDFEELKAEEVDVTK.[D] - 1xOxidation [M3]; 2xPhospho [S4(98.3); S5(99.5)]	-0.548698	0.292851
[R].SPSDSSTASTPVAEQIER.[A] - 1xPhospho [S3(99.3)]	-0.54792	0.738682
[R].ATAPQTQHVSPMR.[Q] - 1xPhospho [S10(100)]	-0.527789	0.21874
[R].KDLYANNVLSGGTTMYPGIADR.[M] - 1xDimethyl [K293(100)]	-0.526186	0.332737
[R].VVPGQFDDADSSDSENRDLK.[T] - 1xPhospho [S12(89.6)]	-0.525191	0.678884
[R].DSLENTLTESEAR.[Y] - 1xMethyl [R13(100)]	-0.472284	0.349034
[K].VTAQGPGLEPSGNIANK.[T] - 1xGG [K17(100)]	-0.460082	0.188636
[K].TPGDFSYAYQKPEETTRSPDEEDYDYESYEK.[T] - 1xPhospho [S18(97.2)]	-0.452686	0.512666
[K].TTSPPEVSGYSYEK.[T] - 1xPhospho [S3(99.6)]	-0.426909	0.296253
[K].SDISPLTPR.[E] - 1xPhospho [S4(100)]	-0.387376	0.318487
[R].KGDRSPEPGQTWTR.[E] - 1xPhospho [S5(100)]	-0.369253	0.409296
[K].SDAEEDGGTVSQEEEDRKPK.[A] - 1xPhospho [S11(84.6)]	-0.337366	0.235999
[R].QLSSGVSEIR.[H] - 1xPhospho [S3(98.6)]	-0.335907	0.295568
[R].VLDELTLTK.[A] - 1xGG [K9(100)]	-0.330277	0.128339
[K].SGDRGETGPAGPAGPVGPVGAR.[G] - 1xMethyl [R22(100)]	-0.257527	0.143785
[K].VLSPLRSPPLIGSESAYESFLSADDK.[A] - 2xPhospho [S1396(100); S1400(100)]	-0.25697	0.258396
[K].QLIVGVNKMDSTEPPYSQKR.[Y] - 1xDimethyl [K165(80.2)]	-0.254407	0.765795
[R].VTTEIQLPSQSPVEEQSPASLSSLR.[S] - 1xPhospho [S11(96.6)]	-0.244424	0.219221
[K].VSAEAEVAPVSPEVTQEVVEEHCASPEDK.[T] - 1xCarbamidomethyl [C23]; 1xPhospho [S11(99.2)]	-0.243214	0.339957
[R].LSVTWPEGDELLPNEVRPAGTPIGALR.[I] - 1xMethyl [R17(100)]	-0.230217	0.271075
[K].WPQGAVPQLPPSAPATSEMTTTPERPR.[R] - 1xPhospho [T/S]	-0.22045	0.169733
[R].APSVANVGSHCDLSLK.[I] - 1xPhospho [S2152(100)]	-0.201443	0.948002
[R].GAGTGGLGLAVEGPSEAK.[M] - 1xGG [K18(100)]	-0.197375	0.0654793
[R].GTGQSDDSDIWDDTALIK.[A] - 1xPhospho [S/T]	-0.196153	0.0716013
[R].ENVEYIEREESDGEYDEFGR.[K] - 1xPhospho [S11(100)]	-0.195112	0.772318
[K].QGSPDQVSPVSEMTSTSLYQDKQEGK.[S] - 2xPhospho [S3(99.9); S8(95.4)]	-0.189986	0.0733601
[R].ESSPLYSPTFSDSTSAVK.[E] - 1xPhospho [S7(100)]	-0.185914	0.117071
[R].TPNNVVSTPAPSPDASQLASSLSSQK.[E] - 1xPhospho [S16(99.2)]	-0.173667	0.358192
[R].DSSKGEDSAEETEAKPAVVAPAPVVEAVSTPSAAFPSDATAEQGPILTK.[H] - 1xPhospho [S/T]	-0.17158	0.868435
[K].AAILPTSIFLTNK.[K] - 1xGG [K240(100)]	-0.171528	0.0729816
[-].MISAAQLLDELMGR.[D] - 1xAcetyl [N-Term]; 1xOxidation [M12]	-0.165864	0.836491
[K].NLDPDPEPPSPDSPTETFAAPAEVR.[H] - 1xPhospho [S13(99.8)]	-0.152833	0.513039
[K].MPKFSVSGLKAEGPDVAVDLPK.[G] - 1xOxidation [M1]; 1xAcetyl [K10(96)]; 1xPhospho [S7(83)]	-0.151099	0.127958
[R].TTKSPSDSGYSYETIGK.[T] - 1xPhospho [S4(98.9)]	-0.150109	0.15318
[K].SLSFEMQQDELIEKPMSPMQYAR.[S] - 1xPhospho [S3(84.2)]	-0.139748	0.435879
[K].SSSPAPADIAQTVQEDLR.[T] - 1xPhospho [S3(98.7)]	-0.138446	0.155797
[R].NVIPDTPPSTPLVPSR.[A] - 1xPhospho [T6(100)]	-0.136999	0.129044
[R].VTQQEKTPPPRPSPLEAGSDGCEEPK.[Q] - 1xCarbamidomethyl [C22]; 1xPhospho [T7(99.3)]	-0.136578	0.22146
[R].TSSLDGAAVAVLSR.[T] - 1xPhospho [S3(77.2)]	-0.132208	0.151156
[K].SSTPPGESYFGVSSLQLK.[G] - 1xPhospho [T3(98.1)]	-0.120801	0.0866561
[K].SPSLSPSPPSPLEK.[T] - 1xPhospho [S10(100)]	-0.115413	0.375311
[R].IDISPSTLR.[K] - 1xPhospho [S4(100)]	-0.10639	0.119211
[R].MLPHAPGVQMQAIPEDAVHEDSGDEDGEDPDKR.[I] - 1xPhospho [S22(100)]	-0.106221	0.274013
[K].RPEPSTLENITDDKYATVSSPSK.[S] - 1xPhospho [S/T/Y]	-0.101658	0.48405
[R].RSDSPEIPFQAAAGPSDGLDASSPGNSFVGLR.[V] - 1xPhospho [S2(81.6)]	-0.0924258	0.0300415
[K].KAEGEPQEESPLK.[S] - 1xPhospho [S177(100)]	-0.091323	0.631376
[K].DAGEGLLAVQITDPEGKPK.[K] - 1xGG [K17(99.2)]	-0.0876435	0.0142056
[R].KETPPPLVPPAAR.[E] - 1xPhospho [T5(100)]	-0.0779229	0.232833
[R].LPSSPVYEDAASFK.[A] - 1xPhospho [S4(89.6)]	-0.0708552	0.0622401
[K].SLENETLNKEEDCHSPTSKPPKPDQPLK.[V] - 1xCarbamidomethyl [C13]; 1xPhospho [S15(99.8)]	-0.0704565	0.142603
[K].HTGPNSPDTANDGFVR.[L] - 1xPhospho [S6(90.6)]	-0.0675558	0.097073
[K].IIPTLEEGLQLPSPTATSQLPLESDAVECLNYQHYK.[G] - 1xCarbamidomethyl [C29]; 1xPhospho [T15(79.1)]	-0.0647422	0.051544
[R].GGSGGGGGGSSGGRGSGGGSSGGSIGGR.[G] - 1xMethyl [R14(100)]	-0.0634734	0.222799
[K].SEVQQPVHPKPLSPDSR.[A] - 1xPhospho [S13(100)]	-0.0612701	0.086638
[K].QKFNDSEGDDTEETEDYR.[Q] - 1xPhospho [S397(100)]	-0.0610498	0.0689392
[K].EVAATEEDVTRLPSPTSPFSSLSQDQAATSK.[A] - 1xPhospho [S988(95)]	-0.0579635	0.0832296
[R].SLMSSPEDLTKDFEELKAEEVDVTK.[D] - 1xPhospho [S/T]	-0.0551931	0.024513
[K].TATCHSSSSPPIDAASAEPYGFR.[A] - 1xCarbamidomethyl [C4]; 1xPhospho [T3(91.4)]	-0.0536	0.031818
[R].SLSEEVESSESGELPEVDVK.[S] - 1xPhospho [S3(97.8)]	-0.0534829	0.0562447
[R].LTPVSPESSSTEEK.[S] - 1xPhospho [S5(100)]	-0.0515561	0.0275676
[K].AAEAGGAEEQYGFLTTPTK.[Q] - 1xPhospho [T16(87.2)]	-0.0477019	0.0336141
[K].HAEATLGSGNLR.[MQ] - 1xPhospho [T5(100)]	-0.0313372	0.0104577
[K].LGDVSPTQIDVSQFGSFKEDTK.[M] - 1xPhospho [S1501(97.7)]	-0.0240198	0.225163
[R].RQLAFSTVGTPDYIAPEVFMQTGYNK.[L] - 1xPhospho [S281(80.8)]	-0.0234325	0.0138954
[K].FEEESKEPVADEEEEDSDDDVEPITEFR.[F] - 1xPhospho [S17(100)]	-0.0231826	0.0296794
[R].RGTFSDQELDAQSLDDEDDNMHHAVYPAVNR.[F] - 1xPhospho [S5(97)]	-0.0230983	0.0251821
[K].DLILADYGKK.[N] - 1xMethyl [K9(99.3)]; 1xPhospho [Y7(100)]	-0.0187086	0.0390069
[R].TGSESSQTGTSTTSSR.[N] - 1xPhospho [S3(100)]	-0.0181679	0.00980306
[R].KPSPAQAAETPALELPLPSVPAPAPL.[-] - 1xPhospho [S3(94.2)]	-0.0115488	0.0120152
[K].LKDLFDYSPPLHK.[N] - 1xPhospho [S8(100)]	-0.0115191	0.025318
[K].ETQSPEQVK.[S] - 1xPhospho [S4(99.9)]	-0.00682728	0.00705309
[-].MEDLDQSPLVSSSDSPPRPQPAFK.[Y] - 1xAcetyl [N-Term]; 1xPhospho [S15(98.5)]	-0.00496982	0.0210872
[K].KQTALVELVK.[H] - 1xMethyl [K558(100)]	-0.00403666	0.298402
[K].QEESRSSSSSSAVCQGARR.[R] - 1xCarbamidomethyl [C14]; 1xPhospho [S7(79.4)]	0	0
[K].GGYNEVK.[Q] - 1xDimethyl [K7(100)]	0	0
[K].EPPPVQKPEK.[E] - 1xGG [K10(99.3)]	0	0
[K].QLADLQK.[L] - 1xDimethyl [K7(100)]	0	0
[K].VVSAKPK.[V] - 1xDimethyl [K7(99.6)]; 1xGG [K5(99.6)]	0	0
[K].KPTGSLPSPSGVR.[K] - 1xDimethyl [R13(91.3)]; 1xPhospho [T3(85.6)]	0	0
[K].KIVAELQDK.[M] - 1xAcetyl [K1(100)]	0	0
[K].QLSDLTK.[H] - 1xDimethyl [K7(100)]	0	0
[K].YETALK.[V] - 1xDimethyl [K6(100)]	0	0
[K].APSLTDLVK.[S] - 1xPhospho [T5(99.9)]	0	0
[R].EALGGLDSR.[L] - 1xMethyl [R9(100)]	0	0
[R].WADDLYPK.[I] - 1xGG [K8(100)]	0	0
[R].LGIAVIHGEAQDAESDLVDGRHSPPMVR.[S] - 1xPhospho [S23(99.5)]	0	0
[K].KPGNNEGSGAPSPLSK.[S] - 1xAcetyl [K1(100)]; 1xPhospho [S8(97.4)]	0	0
[K].RPRVAGGGGAGGSAGGGGK.[K] - 1xMethyl [R3(85.4)]; 1xDimethyl [K19(100)]	0	0
[K].EGSPEPLDRNNPLEPK.[N] - 2xDimethyl [R9(100); K16(100)]; 1xPhospho [S3(100)]	0	0
[K].KNQKSAQTIAQLHK.[K] - 1xMethyl [K]; 1xDimethyl [K4(98.2)]; 1xPhospho [S5(98.2)]	0	0
[R].YLGLYNDPNSNPK.[I] - 1xPhospho [S10(95.8)]	0	0
[K].VDGANVALK.[D] - 1xDimethyl [K9(100)]	0	0
[R].NILYNFLKLPAK.[R] - 1xDimethyl [K12(100)]; 1xGG [K8(100)]; 1xPhospho [Y4(100)]	0	0
[K].ALLAYAFALAGNQDK.[R] - 1xAcetyl [K15(100)]	0	0
[K].DTVIKPLLVEPEGLEK.[E] - 1xMethyl [K5(100)]	0	0
[R].SGAQASSTPLSPTR.[I] - 1xPhospho [T13(99.8)]	0	0
[K].SRLEQEIATYR.[S] - 1xMethyl [R2(100)]	0	0
[R].FELSGIPPAPR.[G] - 1xMethyl [R11(100)]	0	0
[R].TDSREDEISPPPPNPVVK.[G] - 1xPhospho [S9(90.2)]	0	0
[K].ALSSLHGDDQDSEDEVLTIPEVK.[V] - 1xPhospho [S12(100)]	0	0
[-].MNPSAPSYPMASLYVGDLHPDVTEAMLYEK.[F] - 1xAcetyl [N-Term]; 1xOxidation [M10]	0	0
[R].GLSLADGK.[W] - 1xDimethyl [K8(100)]; 1xPhospho [S3(100)]	0	0
[R].GVGGPSQQVMTPQGR.[G] - 1xMethyl [R15(100)]	0	0
[K].AASGEGKPK.[A] - 1xMethyl [K9(100)]	0	0
[R].TWTLCGTPEYLAPEIILSK.[G] - 1xCarbamidomethyl [C5]; 1xPhospho [T/Y/S]	0	0
[R].SRGGGGGGFHR.[R] - 1xDimethyl [R2(100)]	0	0
[K].DMESPTKLDVTLAK.[D] - 1xPhospho [S4(98.7)]	0	0
[K].AEEDEILNRSPR.[N] - 1xPhospho [S10(100)]	0	0
[R].AVLSPGSVFSPGR.[G] - 1xDimethyl [R13(100)]	0	0
[R].TPEELDDSDFETEDFDVR.[S] - 1xPhospho [S8(100)]	0	0
[R].SGLDDINPTVLLK.[E] - 1xPhospho [T9(99.6)]	0	0
[R].GSRGGSGGSYGGGGSGGGYGGGSGSR.[G] - 1xMethyl [R3(100)]	0	0
[R].STAQQELDGKPASPTPVIVASHTANKEEK.[S] - 1xPhospho [S/T]	0	0
[R].RPEGPGAQAPSSPR.[V] - 1xPhospho [S12(98.5)]	0	0
[K].GDVLTIVAVTK.[D] - 1xAcetyl [K11(100)]	0	0
[R].EVIDSIIKEK.[T] - 1xAcetyl [K]	0	0
[K].VAEKLEALSVKEETKEDAEEK.[Q] - 1xMethyl [K15(88.3)]; 1xGG [K21(88.5)]	0	0
[R].ADSRESLKPAAKPLPSK.[S] - 1xPhospho [S3(98.6)]	0	0
[K].HMDPPPAPVQDRSPSPR.[H] - 2xPhospho [S13(100); S15(100)]	0	0
[K].SKPLAASPKPAGLK.[E] - 1xPhospho [S7(100)]	0	0
[R].SVNFSLTPNEIK.[V] - 1xPhospho [T7(100)]	0	0
[K].TELSPSFINPNPLEWFASEEPTEESEKPLTQSGGAPPPPGGK.[Q] - 1xPhospho [S/T]	0	0
[K].TTRTPDTSTYCYETAEK.[I] - 1xCarbamidomethyl [C11]; 1xPhospho [T/S/Y]	0	0
[K].TTRTPEEGGYSYDISEK.[T] - 1xPhospho [T/Y/S]	0	0
[K].TGSSSPPGGPPKPGSQLDSMLGSLQSDLNK.[L] - 1xPhospho [T/S]	0	0
[R].GLLYDSDEEDEERPAR.[K] - 1xPhospho [S6(100)]	0	0
[R].KPMLYSFQTSLPR.[L] - 1xOxidation [M3]; 1xMethyl [R13(77.5)]; 2xPhospho [S6(92.2); Y/T/S]	0	0
[K].NQGSGAGRGK.[A] - 1xDimethyl [R8(100)]	0	0
[R].LIFAGKQLEDGR.[T] - 1xGG [K6(100)]	0	0
[K].TLTGKTITLEVEPSDTIENVK.[A] - 1xGG [K5(100)]	0	0
[K].IHPMAYQLQLQAASNFKSPVK.[T] - 1xPhospho [S/Y]	0	0
[R].SATPVNCEQPDILVSSTPINEGQTVLDK.[V] - 1xCarbamidomethyl [C7]; 1xPhospho [T3(80.9)]	0	0
[R].SYSRGGGDQGYGSGR.[Y] - 1xDimethyl [R4(100)]	0	0
[R].AKSPQPPVEEEDEHFDDTVVCLDTYNCDLHFK.[I] - 2xCarbamidomethyl [C21; C27]; 1xPhospho [S/T/Y]	0	0
[R].RGNMPQRGGGGGGSGGIGYPYPR.[A] - 2xDimethyl [R1(100); R7(100)]	0	0
[R].RPPSPEPSTK.[V] - 1xPhospho [S4(100)]	0	0
[R].VQRPKEESSEDENEVSNILR.[S] - 2xPhospho [S8(100); S9(100)]	0	0
[R].RGGPGGPPGPLMEQMGGR.[R] - 1xDimethyl [R1(100)]	0	0
[R].KPFSDIIEPK.[F] - 1xDimethyl [K1(100)]	0	0
[K].MDSTEPAYSEKR.[Y] - 1xDimethyl [R12(87.9)]	0	0
[K].GSFKYAWVLDK.[L] - 1xDimethyl [K4(100)]	0	0
[K].NAPSTAGLGYGSWEIDPK.[D] - 1xDimethyl [K18(100)]	0	0
[R].VDSTTCLFPVEEK.[A] - 1xCarbamidomethyl [C6]; 1xPhospho [S/T]	0	0
[R].QSIINELKK.[A] - 1xAcetyl [K8(98.6)]	0	0
[K].TSEIEPKNSPEDLGLSLTGDSCK.[L] - 1xCarbamidomethyl [C22]; 1xPhospho [S/T]	0	0
[R].SNSGPYRGGYGGGGGYGGSSF.[-] - 1xDimethyl [R7(100)]	0	0
[R].AAVAAAAPRAVAPYK.[Y] - 1xDimethyl [R9(100)]	0	0
[R].MLPHAPGVQMQAIPEDAIPEESGDEDEDDPDKR.[I] - 1xPhospho [S22(100)]	0	0
[-].MESPTKEIEEFESNSLK.[Y] - 1xAcetyl [N-Term]; 1xPhospho [S3(89)]	0	0
[K].IYPQIPDHLK.[E] - 1xDimethyl [K10(100)]	0	0
[R].SIVTTLVPSELISAVPTTK.[S] - 1xDimethyl [K19(100)]; 3xPhospho [S9(85); T18(86.4); T/S]	0	0
[K].VASAEYHRK.[A] - 1xMethyl [R/K]; 1xDimethyl [K9(86.3)]; 1xPhospho [Y6(100)]	0	0
[K].IYHLPDAESDEDEDFKEQTR.[L] - 1xPhospho [S9(100)]	0	0
[K].TSLSAPPNSSSTENPK.[T] - 1xMethyl [K16(100)]	0	0
[R].SKSPLPPEEEAKDEEEDQTLVNLDTYTSDLHFQVSK.[D] - 1xPhospho [S3(81.3)]	0	0
[R].ILFTPEENK.[D] - 1xDimethyl [K9(100)]	0	0
[R].TLAASDVTK.[H] - 1xDimethyl [K9(100)]	0	0
[K].KELEENFEK.[L] - 1xDimethyl [K9(100)]	0	0
[K].QSSLASASFLPK.[Y] - 1xAcetyl [K12(100)]	0	0
[R].EADLGEACQSR.[E] - 1xCarbamidomethyl [C8]; 1xPhospho [S10(100)]	0	0
[K].IATASIGGTK.[V] - 1xGG [K10(100)]; 1xPhospho [T9(99.2)]	0	0
[K].VEEPSQCLASGTAISELIIEDNNASPQK.[L] - 1xCarbamidomethyl [C7]; 1xPhospho [S25(100)]	0	0
[K].EAYDSTLPLIKTTQAAAIIDHER.[I] - 1xMethyl [R23(99.9)]; 2xPhospho [S5(81); T6(81)]	0	0
[R].AGGLGAEETPPTSVSESLPTLSDSDPVPLAPGAADSDEDTEGFGVPR.[H] - 1xPhospho [S36(95.3)]	0	0
[R].GPSGSASSRPGVSATPPK.[S] - 1xGG [K18(100)]	0	0
[R].LSLSPLR.[G] - 1xPhospho [S4(99.7)]	0	0
[-].MEGAMAVR.[V] - 1xMethyl [R8(100)]	0	0
[K].ELAETLQQK.[N] - 1xDimethyl [K9(100)]	0	0
[R].VAMKEALK.[G] - 1xAcetyl [K4(98.9)]	0	0
[R].TAASVLNNFIESPSK.[L] - 1xPhospho [S12(98.8)]	0	0
[R].TRSPDVISSASTALSQDIPEIASEALSR.[G] - 1xPhospho [T1(85.2)]	0	0
[K].LIFNQK.[E] - 1xDimethyl [K6(100)]	0	0
[R].AVTPVPTKTEEVSNLK.[T] - 1xPhospho [T3(100)]	0	0
[K].FRHVFGQAAK.[A] - 1xDimethyl [K10(100)]	0	0
[K].QLVLDPVVEEK.[I] - 1xDimethyl [K11(100)]	0	0
[R].EEAEKPQK.[L] - 1xDimethyl [K5(99.9)]	0	0
[R].QEALDLELQMEK.[Q] - 1xDimethyl [K12(100)]	0	0
[K].KVDIEAIFSK.[Y] - 1xMethyl [K1(100)]; 1xPhospho [S9(100)]	0	0
[K].SQEPIPDDQKVSDDDKEKGEGALPTGK.[S] - 1xPhospho [S12(100)]	0	0
[R].AGSQGGRGGGAQAAAR.[V] - 1xDimethyl [R7(100)]	0	0
[R].NRGAGGFGGGGGTR.[R] - 1xDimethyl [R2(100)]	0	0
[K].NQTYSFSPSK.[S] - 1xDimethyl [K10(100)]	0	0
[K].IDQGDLMTPQFTPYYVAPQVLEAQR.[R] - 1xPhospho [T12(94.2)]	0	0
[R].LNSGNAFGK.[K] - 1xDimethyl [K9(100)]	0	0
[K].VPKPEPIPEPKEPSPEK.[N] - 1xPhospho [S14(100)]	0	0
[R].ITDPTIDKR.[M] - 1xAcetyl [K8(100)]; 1xPhospho [T5(99.2)]	0	0
[K].SVPQASSPK.[S] - 1xDimethyl [K9(100)]	0	0
[R].SPVSTRPLPSASQK.[A] - 1xPhospho [S1(100)]	0	0
[R].QNALTQNPK.[R] - 1xPhospho [T5(100)]	0	0
[R].AILEKNFSFLTK.[G] - 1xDimethyl [K12(98.7)]; 2xPhospho [S8(100); T11(100)]	0	0
[K].INSLPEIKGSR.[L] - 1xMethyl [R11(89.2)]; 1xPhospho [S10(100)]	0	0
[R].INHTVILDDPFDDPPDLLIPDRSPEPTR.[E] - 1xPhospho [S23(93.8)]	0	0
[K].EISELEEEKTIPTK.[E] - 2xMethyl [K]	0	0
[R].RGESLDNLDSPR.[S] - 1xPhospho [S4(100)]	0	0
[R].SASVNKEPVSLPGIMR.[R] - 1xPhospho [S1(88.9)]	0	0
[K].TASIEIVTLDKPDPPK.[G] - 1xPhospho [T8]	0	0
[R].ADAPDAGAQSDSELPSYHQNDVSLDR.[G] - 1xPhospho [S/Y]	0	0
[R].GYTSDSEVYTDHGRPGK.[I] - 1xPhospho [S/Y/T]	0	0
[K].LSVGTLKKLGLEQSK.[A] - 2xAcetyl [K7(100); K8(100)]; 1xPhospho [S14(100)]	0	0
[R].FYLGEK.[I] - 1xDimethyl [K6(100)]	0	0
[K].KGAEEEKPK.[R] - 1xDimethyl [K1(99.9)]; 1xAcetyl [K7(99.1)]	0	0
[R].LEAGGKGTER.[G] - 1xMethyl [K6(90.7)]; 1xPhospho [T8(100)]	0	0
[K].NDIITIVSQK.[D] - 1xMethyl [K10(100)]	0	0
[K].AVGSLAPGELARGTENGMKPATPK.[A] - 1xOxidation [M18]; 2xAcetyl [K19(100); K24(100)]	0	0
[R].AKDAVSSGVASVVDVAK.[G] - 1xGG [K2(100)]	0	0
[R].ISAGCLSR.[L] - 1xCarbamidomethyl [C5]; 1xPhospho [S7(100)]	0	0
[R].LDSPPPSPITEASEAAEAAEAGNLAVSSR.[E] - 2xPhospho [S13(94.4); T/S]	0	0
[R].THLAYALDLGSSPVPSSTAPK.[T] - 1xAcetyl [K21(100)]; 2xPhospho [S/T/Y]	0	0
[K].QQQELDGSLK.[K] - 1xDimethyl [K10(100)]; 1xPhospho [S8(100)]	0	0
[R].SLARLHGGGPEPPPPSK.[D] - 2xDimethyl [R4(100); K17(100)]; 2xPhospho [S1(100); S16(100)]	0	0
[R].SLSTSGESLYHVLGLDK.[N] - 1xPhospho [S1(88.8)]	0	0
[K].ISLTVAAK.[E] - 1xDimethyl [K8(100)]	0	0
[K].RLSQSDEDVIR.[L] - 1xPhospho [S]	0	0
[K].NTPSQHSHSIQHSPER.[S] - 1xPhospho [S9(88.5)]	0	0
[R].YSPSQNSPIHHIPSR.[R] - 1xPhospho [S7(99.8)]	0	0
[R].ELKPGGANIPVTEK.[N] - 1xPhospho [T12(100)]	0	0
[-].MIPLEKPGSGGSSPGATSGSGR.[A] - 1xDimethyl [K6(99.5)]; 2xPhospho [S9(89.8); S/T]	0	0
[K].SSPQSTDTAMDLLK.[A] - 1xGG [K14(100)]	0	0
[K].RLSPAPQLGPSSDAHTSYYSESLVHESWFPPR.[S] - 1xPhospho [S3(100)]	0	0
[K].EGHSLEMENENLVENGADSDEDDNSFLK.[Q] - 1xPhospho [S19(94.5)]	0	0
[R].SRPFTVAASFQSTSVKSPK.[T] - 1xPhospho [S17(100)]	0	0
[K].VKEEIIDAIR.[Q] - 1xMethyl [K2(100)]	0	0
[R].SVSPTFLNPSDENLK.[T] - 1xPhospho [S3(99.9)]	0	0
[R].VSSSGKPTSLK.[T] - 2xAcetyl [K6(100); K11(100)]	0	0
[K].AQTPPGPSLSGSKSPCPQEK.[S] - 1xCarbamidomethyl [C16]; 1xPhospho [S14(96.9)]	0	0
[R].GEGDAPFSEPGTTSTQRPSSPETATK.[Q] - 1xPhospho [T25(95.1)]	0	0
[R].HASSSPESPKPAPAPGSHR.[E] - 1xPhospho [S8(97.1)]	0	0
[R].QGSITSPQANEQSVTPQRR.[S] - 1xPhospho [S13(96.1)]	0	0
[R].QLAYSTVGTPDYIAPEVFMQTGYNK.[L] - 1xPhospho [S/T/Y]	0	0
[R].IDISPSTFR.[K] - 1xPhospho [S4(100)]	0	0
[R].IIVSFTPK.[N] - 1xPhospho [S4(98.7)]	0	0
[R].GGIPGTGR.[G] - 1xPhospho [T6(100)]	0	0
[K].GCVQTLVEK.[Y] - 1xCarbamidomethyl [C2]; 1xDimethyl [K9(100)]	0	0
[R].RGSGDTSSLIDPDTSLSELRDIYDLKDQIQDVEGR.[Y] - 1xPhospho [S3(99.5)]	0	0
[K].FLDDDITDDIMCAK.[K] - 1xDimethyl [K112(100)]	0	0
[K].IEDVGSDEEDDSGKDK.[K] - 1xPhospho [S255(100)]	0	0
[R].VANTSTQTMGPRPAAAAAAATPAVR.[T] - 1xDimethyl [R493(100)]	0	0
[R].EAAEGLGSHDR.[A] - 1xMethyl [R23(100)]	0	0
[K].YGPADVEDTTGSGATDSKDDDDIDLFGSDDEEESEEAK.[R] - 1xPhospho [S106(100)]	0	0
[K].KPATPAEDDEDDDIDLFGSDNEEEDKEAAQLR.[E] - 1xPhospho [S162(100)]	0	0
[K].EGMNPSYDEYADSDEDQHDAYLER.[M] - 1xPhospho [S444(100)]	0	0
[K].QSGYGGQTKPIFR.[K] - 1xMethyl [K53(100)]; P83881 1xMethyl [K53(100)]	0	0
[K].DSRPSQAAGDNQGDEAK.[E] - 1xDimethyl [K202(100)]	0	0
[R].AESPSPAPPPGLR.[G] - 1xPhospho [S3(100)]	0.00766277	0.0404692
[R].SGSGNFGGGRGGGFGGNDNFGR.[G] - 1xDimethyl [R10(100)]	0.0156538	0.276642
[K].GAGDGSDEEVDGKADGAEAKPAE.[-] - 1xPhospho [S1943(100)]	0.0157231	0.177578
[R].FSGSGSGTDFTLK.[I] - 1xGG [K13(100)]	0.0196605	0.00601107
[K].ILDPNTGEPAPVLSSPPPADVSTFLAFPSPEK.[L] - 1xPhospho [S29(94.1)]	0.019808	0.0231302
[R].VAAPVGPVGPTPTVLPMGAPVPRPR.[G] - 1xMethyl [R23(86.9)]	0.0207545	0.0216799
[K].FELTGIPPAPR.[G] - 1xMethyl [R469(100)]	0.0211764	0.307555
[R].ETPHSPGVEDAPIAK.[V] - 1xPhospho [S5(100)]	0.0225336	0.0325046
[R].SGPKPFSAPKPQTSPSPK.[R] - 1xPhospho [T13(87.5)]	0.0247342	0.012655
[R].RRSIQDLTVTGTEPGQVSSR.[S] - 1xPhospho [S439(100)]	0.0256636	0.192178
[R].VCGRGGGGSFGYSYGGGSGGGFSASSLGGGFGGGSR.[G] - 1xCarbamidomethyl [C2]; 1xMethyl [R4(100)]	0.0330961	0.0876986
[R].EDSGLFSPIR.[S] - 1xPhospho [S7(100)]	0.0361154	0.032739
[R].IHRASDPGLPAEEPK.[E] - 1xPhospho [S1859(100)]	0.0406073	0.0493217
[K].EVEDKESEGEEEDEDEDLSK.[Y] - 1xPhospho [S7(100)]	0.0436728	0.06752
[R].SDSPEIPFQAAAGPSDGLDASSPGNSFVGLR.[V] - 1xPhospho [S]	0.0492252	0.0300415
[R].YHGHSMSDPGVSYR.[T] - 1xPhospho [S5(84.9)]	0.0704042	0.307116
[R].NLSLTDFVGDESPSPERLK.[N] - 1xPhospho [S597(97.8)]	0.077227	0.101952
[K].SSDRNPPLSPQSSIDSELSASELDEDSIGSNYK.[L] - 1xPhospho [S9(97.5)]	0.0794576	0.544083
[R].AEGEWEDQEALDYFSDKESGK.[Q] - 1xPhospho [S385(100)]	0.0800783	0.216026
[R].ERSPALKSPLQSVVVR.[R] - 2xPhospho [S3(100); S8(100)]	0.0846897	0.0938253
[R].AAGRGIPAGVPMPQAPAGLAGPVR.[G] - 1xDimethyl [R4(100)]	0.0849965	0.0406737
[R].ESNYFGLSPEER.[R] - 1xPhospho [S8(100)]	0.0865378	0.0774485
[R].SQSSDTEQQSPTSGGGK.[V] - 1xPhospho [S3(98.6)]	0.0957941	0.222186
[K].VLSPLRSPPLIGSESAYESFLSADDK.[A] - 1xPhospho [S7(97.6)]	0.0960941	0.110541
[R].LASPSGSTSSGLEVVAPEGTSAPGGGPGTLDDSATICR.[V] - 1xCarbamidomethyl [C37]; 1xPhospho [S3(76.1)]	0.104324	0.217418
[R].ASAVSELSPR.[E] - 1xPhospho [S8(100)]	0.109987	0.0591086
[R].SRTGSESSQTGTSTTSSR.[N] - 1xPhospho [T/S]	0.115916	0.228167
[K].VHNDAQSFDYDHDAFLGAEEAK.[T] - 1xPhospho [S7(100)]	0.118619	0.587512
[R].AEQPSPPNSDSGQDAHPDPDANPDAAR.[M] - 1xPhospho [S148(78.4)]	0.126997	0.0691004
[R].KIQALQQQADEAEDR.[A] - 1xDimethyl [K1(100)]	0.132321	0.863558
[R].VLGPCSDILK.[R] - 1xCarbamidomethyl [C5]; 1xMethyl [K10(100)]	0.142203	0.144496
[-].MEEEIAALVIDNGSGMCK.[A] - 1xAcetyl [N-Term]; 1xCarbamidomethyl [C17]; 1xOxidation [M16]	0.185591	0.523183
[R].ASVSPMDEPVPDSESPIEK.[V] - 1xPhospho [S15(90.4)]	0.187445	0.160357
[K].SPFSVAVSPSLDLSK.[I] - 1xGG [K15(100)]	0.197343	0.067745
[K].SLSFEMQQDELIEKPMSPMQYAR.[S] - 1xOxidation [M]; 1xPhospho [S3(82.7)]	0.199658	0.435879
[R].LPSGSGAASPTGSAVDIR.[A] - 1xPhospho [S9(96.3)]	0.231947	0.305294
[K].EVPSKEEPSPVKAEVAEK.[Q] - 1xPhospho [S9(100)]	0.245562	0.207157
[K].TAADVVSPGANSVDSR.[V] - 1xPhospho [S7(99.9)]	0.251796	0.224525
[R].MAPTPIPTRSPSDSSTASTPVAEQIER.[A] - 1xPhospho [S337(78.4)]	0.253645	0.59529
[K].QKSDAEEDGGTVSQEEEDRKPK.[A] - 1xPhospho [S554(90.2)]	0.260138	0.13103
[K].GIPLATGDTSPEPELLPGAPLPPPK.[E] - 1xPhospho [T6(91.8)]	0.277427	0.252887
[K].AFGPGLQGGSAGSPAR.[F] - 1xPhospho [S10(91.8)]	0.284514	0.50506
[K].SVSPLVWCR.[Q] - 1xCarbamidomethyl [C8]; 1xPhospho [S3(100)]	0.2924	0.526173
[R].DVMSDETNNEETESPSQEFVNITK.[Y] - 1xPhospho [T12(81.1)]	0.312804	0.401194
[R].SQSSDTEQQSPTSGGGK.[V] - 2xPhospho [S4(96.7); S10(98.7)]	0.324538	0.105298
[K].CGSGPVHISGQHLVAVEEDAESEDEEEEDVK.[L] - 1xCarbamidomethyl [C1]; 1xPhospho [S22(100)]	0.327923	0.651392
[R].SLMSSPEDLTKDFEELKAEEVDVTK.[D] - 2xPhospho [S4(92.3); S5(92.3)]	0.331114	0.238859
[R].ESSPLYSPTFSDSTSAVK.[E] - 2xPhospho [S/T/Y]	0.372659	0.176672
[R].QNIVLPSDEKGELDLSLENLDLSK.[D] - 1xPhospho [S16(98.7)]	0.389553	0.247053
[R].TPQASTYSYETSDLCYTAEKKSPSEAR.[Q] - 1xCarbamidomethyl [C15]; 1xPhospho [S24(98.7)]	0.395575	0.576816
[R].AGASIPSSGAASPR.[G] - 1xPhospho [S12(99.8)]	0.397247	0.673561
[K].TTKTPEDGDYSYEIIEK.[T] - 1xPhospho [T/Y/S]	0.445122	0.363852
[K].VGNIEIK.[D] - 1xDimethyl [K7(100)]	0.446397	0.275729
[K].TPSSQNLLALLAR.[Q] - 1xPhospho [S3(96.6)]	0.459624	0.29817
[R].VAAPVGPVGPTPTVLPMGAPVPRPR.[G] - 2xMethyl [R23(98.9); R25(90.2)]; 1xDimethyl [R23(85.4)]	0.464133	0.649228
[K].VQSLEGEKLSPK.[S] - 1xPhospho [S10(100)]	0.480935	0.423398
[R].NYQQNYQNSESGEKNEGSESAPEGQAQQR.[R] - 1xPhospho [S/Y]	0.520793	0.969056
[R].QLAFSTVGTPDYIAPEVFMQTGYNK.[L] - 1xPhospho [S/T/Y]	0.523797	0.979435
[R].KWPQGAVPQLPPSAPATSEMTTTPERPR.[R] - 1xPhospho [S18(82.8)]	0.538234	0.187858
[R].MLPHAPGVQMQAIPEDAVHEDSGDEDGEDPDKR.[I] - 1xOxidation [M10]; 1xPhospho [S22(100)]	0.54784	0.274013
[K].NLDPDPEPPSPDSPTETFAAPAEVR.[H] - 2xPhospho [S10(100); S13(94.9)]	0.548004	0.259707
[R].IINEPTAAAIAYGLDKK.[GV] - 1xGG [K16(92.3)]	0.548368	0.212353
[R].NRPAPYSRPK.[Q] - 1xMethyl [R2(100)]	0.62093	0.403549
[R].TEPAAEAEAASGPSESPSPPAAEELPGSHAEPPVPAQGEAPGEQAR.[D] - 1xPhospho [T/S]	0.652646	0.805928
[K].SISISVAR.[G] - 1xMethyl [R8(100)]	0.717253	1.1135
[K].LNLVDLAGSENIGRSGAVDKR.[A] - 1xMethyl [K/R]; 1xPhospho [S9(99.9)]	0.719766	0.838751
[R].LGSFGSITR.[Q] - 1xPhospho [S3(100)]	0.771522	0.13144
[K].GLSASLPDLDSENWIEVK.[K] - 1xPhospho [S3(86.9)]	0.780302	1.04751
[R].SGAVQGAGSLGPGSPVR.[A] - 1xPhospho [S14(100)]	0.883551	0.537483
[R].KISENSYSLDDLEIGPGQLSSSTFDSEK.[N] - 1xPhospho [S6(84.8)]	0.910154	0.519316
[K].VLSPLRSPPLIGSESAYESFLSADDKASGR.[G] - 1xPhospho [S/Y]	1.02192	0.916475
[K].SPVGKSPPSTGSTYGSSQK.[E] - 1xPhospho [S6(100)]	1.04327	0.788527
[R].SHILEQHPHTLDLSPSEK.[S] - 1xPhospho [S14(90.2)]	1.27129	0.49568
[R].KVAEPELMGTPDGTCYPPPPVPR.[Q] - 1xCarbamidomethyl [C15]; 1xPhospho [T14(80.9)]	1.40803	0.228345
[R].QASPQNLGTPGLLHPQTSPLLHSLVGQHILSVQQFTK.[D] - 1xPhospho [S3(99.9)]	1.57171	1.45887
[K].ATLSSTSGLDLMSESGEGEISPQR.[E] - 1xPhospho [S21(100)]	1.6739	0.630943
[K].FNEEHIPDSPFVVPVASPSGDAR.[R] - 1xPhospho [S17(95.6)]	1.90319	0.611402
[K].KPSETQELVQQVLSLATQDSDNPDLR.[D] - 1xMethyl [K1(100)]	3.24006	0.568026
[R].STVDAPTAAGR.[G] - 1xMethyl [R11(100)]	Undefined	0.427243
[K].CDSSPDSAEDVR.[K] - 1xPhospho [S138(100)]	Undefined	0.427243
[R].VTNIFPK.[Q] - 1xGG [K7(100)]	Undefined	0.305373
[K].CLLDRVPEEEKDTNVQVLMVLGAGR.[G] - 1xCarbamidomethyl [C1]; 1xAcetyl [K11(100)]	Undefined	0
[R].DYETATLSDIK.[A] - 1xMethyl [K11(100)]	Undefined	0
[K].LVSIGAEEIVDGNAK.[M] - 1xDimethyl [K15(100)]	Undefined	0
[K].EAVTTIAAYWHGTQAR.[R] - 1xDimethyl [R16(100)]	Undefined	0
[R].EQIKSLNNQFASFIDK.[V] - 1xGG [K4(100)]; 1xPhospho [S5(100)]	Undefined	0
[R].IINEPTAAAIAYGLDKR.[E] - 1xGG [K16(100)]	Undefined	0
[K].NLIDAGVDGLR.[V] - 1xMethyl [R11(100)]	Undefined	0
[K].VGSAADIPINISETDLSLLTATVVPPSGREEPCLLKR.[L] - 1xCarbamidomethyl [C33]; 1xMethyl [R29(83.4)]; 1xAcetyl [K36(100)]	Undefined	0
[K].VQGPKGLVEPVDVVDNADGTQTVNYVPSR.[E] - 1xAcetyl [K5(100)]	Undefined	0
[K].DEILPTTPISEQK.[G] - 1xPhospho [T7(80)]	Undefined	0
[R].NSVTGGTAAFEPSVDYCVVKIPR.[W] - 1xCarbamidomethyl [C17]; 1xAcetyl [K20(100)]	Undefined	0
[K].KYEDEINKR.[T] - 1xGG [K1(100)]	Undefined	0
[K].AKLSSDVLTLLIK.[Q] - 1xGG [K13(100)]	Undefined	0
[R].IINEPTAAAIAYGLDKK.[GV] - 1xDimethyl [K17(88.9)]	Undefined	0
[R].CPEALFQPSFLGMESCGIHETTFNSIMK.[C] - 2xCarbamidomethyl [C1; C16]; 1xOxidation [M27]; 1xAcetyl [K28(100)]	Undefined	0
[R].KDLYANTVLSGGTTMYPGIADR.[M] - 1xAcetyl [K1(100)]	Undefined	0
[KR].SYELPDGQVITIGNER.[F] - 1xMethyl [R16(100)]	Undefined	0
[K].EKLCYVALDFEQEMATAASSSSLEK.[S] - 1xCarbamidomethyl [C4]; 1xAcetyl [K2(100)]	Undefined	0
[K].ILLTEPPMNPTK.[N] - 1xDimethyl [K12(100)]; 1xPhospho [T4(100)]	Undefined	0
[K].KIIPTLEEGLQLPSPTATSQLPLESDAVECLNYQHYK.[G] - 1xCarbamidomethyl [C30]; 1xPhospho [S/T/Y]	Undefined	0
[K].WAGGGFLSTVGDLLK.[F] - 1xDimethyl [K15(100)]; 2xPhospho [S8(100); T9(100)]	Undefined	0
[R].AQTLPTSVVTITSESSPGKR.[E] - 1xPhospho [S16(84)]	Undefined	0
[K].GSAASTCILTIESK.[N] - 1xCarbamidomethyl [C7]; 1xGG [K14(100)]	Undefined	0
[R].QVTITGSAASISLAQYLINAR.[L] - 1xDimethyl [R21(100)]	Undefined	0
[K].HPAKPDPSGECNPDLR.[L] - 1xCarbamidomethyl [C11]; 1xMethyl [K4(100)]	Undefined	0
[R].LSSPVLHR.[L] - 1xPhospho [S3(100)]	Undefined	0
[K].DITDPLSLNTCTDEGHVVLASPLK.[T] - 1xCarbamidomethyl [C11]; 1xPhospho [S21(100)]	Undefined	0
[R].ALEEANADLEQK.[I] - 1xDimethyl [K12(100)]	Undefined	0
[R].LSLQGHPTDLQTSNVKNEEK.[L] - 1xPhospho [S2(83)]	Undefined	0
[R].ASSLSESSPPK.[A] - 1xPhospho [S]	Undefined	0

## Sheet: Fig. 6c
	S1859 Phosphorylated				S1900 Phosphorylated
	Replicate 1	Replicate 2	Replicate 3		Replicate 1	Replicate 2	Replicate 3
+Urd	0.515607	0.270895	0.346213		0.220141	0.0750166	0.0689402
-Urd	0.405272	0.34921	0.410568		0.467334	0.267894	0.347079

## Sheet: Fig. 6e
	EV	WT	S1900A	S1900D
Replicate 1	0.00527442	1.06526	0.94566	1.13171
Replicate 2	0.0144719	1.04658	1.26689	0.819963
Replicate 3	0	0.896612	1.13936	1.11193
Replicate 4	0	0.99155	0.995191	1.16116

## Sheet: Fig. 6f
	EV				WT				S1900A				S1900D
	Replicate 1	Replicate 2	Replicate 3	Replicate 4	Replicate 1	Replicate 2	Replicate 3	Replicate 4	Replicate 1	Replicate 2	Replicate 3	Replicate 4	Replicate 1	Replicate 2	Replicate 3	Replicate 4
+Urd	0.00729708	0.00142685	0		1.02712	1.20679	0.766091		0.727878	0.716842	0.926751		1.49725	1.26599	1.45379
-Urd	0.362953	0.412118	0.205066	0.419285	1.18553	0.759337	0.912135	1.14299	0.499166	0.536928	0.416444	0.237302	1.53265	1.09486	1.32125	1.24034

## Sheet: Fig. 6g
Metabolite	Log2(fold change): WT / S1900A	-Log10(p value)
Methyl 4-aminobutyrate	-4.70614	0.407846
5-Aminolevulinate	-3.80795	0.390678
Carnitine (3:0)	-1.88398	0.28364
Uridine	-0.513711	0.208309
Ureidosuccinate	-0.125396	0.358704
Uridine triphosphate	-0.0503374	0.0277461
UDP-glucose	-0.0250876	0.0425719
3-Methyl-2-oxindole	0	0.427243
Alanine	0	0.427243
Allantoin	0	0.427243
Arginine	0	0.427243
Aspartate	0	0.427243
Leucine	0	0.427243
Methionine	0	0.46283
N-Acetylaspartate	0	0.427243
Phenylalanine	0	0.427243
Proline	0	0.427243
Tryptophan	0	0.427243
Asparagine	0.279046	0.170122
Uridine monophosphate	0.33918	0.653727
UDP-N-acetylglucosamine	0.377389	0.477048
Glutamate	5.13777	0.843393

## Sheet: Fig. 6h
Metabolite	Log2(fold change): S1900D / S1900A	-Log10(p value)
Leucine	-2.09756	0.303654
Methyl 4-aminobutyrate	-0.715349	0.121918
5-Aminolevulinate	0	0.427243
Allantoin	0	0.427243
Arginine	0	0.427243
Aspartate	0	0.427243
Carnitine	0	0.427243
Carnitine (3:0)	0	0.427243
Creatine	0	0.582609
Isoleucine	0	0.427243
N-Acetylaspartate	0	0.427243
Asparagine	0.397926	0.355547
UDP-N-acetylglucosamine	0.534357	2.00853
Proline	0.82043	0.139641
Uridine monophosphate	0.830447	2.47618
Uridine	0.959743	0.422143
UDP-glucose	1.01164	1.77895
Uridine triphosphate	1.13322	1.74439
Ureidosuccinate	1.59048	3.08876
Glutamate	5.24905	0.676689

## Sheet: Fig. 6i
Metabolite	Log2(fold change): WT / S1900A	-Log10(p value)
Carnitine (14:0)	-0.416024	0.664713
Uridine	-0.360783	0.185633
Gamma-linolenate	-0.350333	0.343745
Glutathione	-0.34587	0.186912
Cys-Gly	-0.335147	0.176468
Gluconate	-0.334277	0.811066
NADH	-0.327475	0.420465
Carnitine (16:0)	-0.316034	0.318522
Ornithine	-0.313332	0.54123
2',4'-Dihydroxyacetophenone	-0.292598	0.127838
N-Formylmethionine	-0.290644	0.433354
Lysine	-0.266833	0.155806
Phosphorylcholine	-0.261079	0.21535
Aminoisobutanoate	-0.252909	0.600041
S-Adenosylmethionine	-0.151101	0.234471
Thioproline	-0.141633	0.11157
Taurine	-0.138032	0.450222
N-Acetylaspartate	-0.130149	0.246074
Ureidosuccinate	-0.113522	0.315089
Glutathione disulfide	-0.110657	0.151796
Arginine	-0.0969133	0.144087
Citrulline	-0.0566946	0.0638643
Uridine triphosphate	-0.0492081	0.0281086
P-DMEA	-0.0413034	0.0942925
Alanine	-0.0396001	0.083388
Histidine	-0.0187139	0.0357746
Serine	-0.0042434	0.00999431
UDP-glucose	-0.00305722	0.00503473
Creatine	0.018516	0.0197351
Threonine	0.0372078	0.0918084
Asparagine	0.0509234	0.134917
Methionine	0.0658217	0.136091
Phenylalanine	0.0926066	0.22327
Tryptophan	0.0974824	0.276404
5-Aminolevulinate	0.0983565	0.1114
Nicotinamide	0.0998422	0.208586
Leucine	0.101495	0.15775
Valine	0.105544	0.318951
Glutamine	0.119528	0.246638
Aspartate	0.129516	0.646389
Hypoxanthine	0.137553	0.250125
Indole-3-acrylate	0.150397	0.513625
Tyrosine	0.150857	0.534363
3-Hydroxybutyrate	0.153471	0.223097
Glutamate	0.154782	0.216786
Adenosine monophosphate	0.156185	0.119502
Gamma-aminobutyrate	0.180016	0.154675
Isoleucine	0.186322	0.506994
3-Methyl-2-oxindole	0.197426	0.217413
Allantoin	0.199377	1.02322
Hexitols	0.209459	0.142278
Lithocholyltaurine	0.211538	0.217454
Acetylacrylate	0.214064	0.321194
N-Acetylglycine	0.223915	0.462914
2-Hydroxybutyrate	0.240154	0.637482
Carnitine (3:0)	0.244763	0.438012
Pyridoxine	0.247748	0.446507
Glucose	0.252297	0.386636
Myoinositol	0.256016	0.542012
Methyl 4-aminobutyrate	0.263067	1.07089
Proline	0.266389	0.660252
Lactate	0.284356	0.913762
Urate	0.33356	0.446168
UDP-N-acetylglucosamine	0.358581	0.475171
Uridine monophosphate	0.397757	0.948741
Pyruvate	0.441414	0.754297
Indoleacetaldehyde	0.455328	0.682914
Carnitine	0.481674	0.652865
NAD+	0.489751	0.487654
Cystine	0.773715	0.382449

## Sheet: Fig. 6j
Metabolite	Log2(fold change): S1900D / S1900A	-Log10(p value)
Cystine	-2.47502	0.700853
3-Hydroxybutyrate	-0.676174	0.914903
Lysine	-0.671378	0.442769
Glucose	-0.667344	1.31662
N-Acetylglycine	-0.660751	1.32299
3-Methyl-2-oxindole	-0.635937	1.6067
Lithocholyltaurine	-0.614482	0.796728
Acetylacrylate	-0.600162	1.16728
Pyridoxine	-0.593408	1.34622
2-Hydroxybutyrate	-0.59223	1.20272
Allantoin	-0.581976	1.62509
Myoinositol	-0.580326	1.70751
Nicotinamide	-0.579656	1.63176
Indoleacetaldehyde	-0.563402	2.58851
Isoleucine	-0.530895	1.17602
Ornithine	-0.528715	1.87152
Methionine	-0.524368	1.15208
Valine	-0.475143	1.28319
Leucine	-0.465643	0.691106
Phenylalanine	-0.461149	0.995957
Tryptophan	-0.451036	1.12361
Indole-3-acrylate	-0.449161	1.1717
Asparagine	-0.439992	1.07294
Citrulline	-0.427211	0.929092
Pyruvate	-0.424892	0.62098
Tyrosine	-0.414805	1.0688
Hypoxanthine	-0.405445	0.420705
Aminoisobutanoate	-0.401362	0.805058
Serine	-0.390521	1.35706
Methyl 4-aminobutyrate	-0.387132	1.47848
Histidine	-0.371071	1.13239
Lactate	-0.360959	1.27519
Creatine	-0.345217	1.0326
Threonine	-0.339239	1.1093
Alanine	-0.326142	1.44871
Thioproline	-0.320217	0.35282
Arginine	-0.301783	0.878175
5-Aminolevulinate	-0.27898	0.548635
Carnitine	-0.251706	0.618187
Proline	-0.249957	0.490262
N-Formylmethionine	-0.220466	0.316579
Urate	-0.205174	0.475634
Glutathione disulfide	-0.0801474	0.0831887
Carnitine (16:0)	-0.0344666	0.0286889
Hexitols	-0.0109428	0.00579346
Carnitine (14:0)	-0.00655958	0.00783638
Gamma-linolenate	0.0296226	0.0218294
Aspartate	0.140464	1.21269
Gamma-aminobutyrate	0.149939	0.145125
P-DMEA	0.257586	0.736805
Taurine	0.266636	1.77923
S-Adenosylmethionine	0.26819	0.7613
Gluconate	0.269768	1.91947
N-Acetylaspartate	0.270164	1.69801
NAD+	0.281084	0.575292
Adenosine monophosphate	0.373026	0.353485
Phosphorylcholine	0.375095	0.479581
2',4'-Dihydroxyacetophenone	0.378639	0.229613
Glutamate	0.388873	1.09546
Uridine	0.445591	0.211072
NADH	0.475838	0.780969
Uridine monophosphate	0.487502	1.57606
Carnitine (3:0)	0.51175	1.42254
UDP-glucose	0.54146	1.3906
Uridine triphosphate	0.787618	1.52812
UDP-N-acetylglucosamine	0.80505	2.30882
Cys-Gly	1.00418	1.57417
Glutathione	1.09835	1.87049
Ureidosuccinate	1.58973	3.12021

## Sheet: Fig. 6k
Metabolite	Log2(fold change): WT / S1900A	-Log10(p value)
Uridine	-0.0280389	0.0225214
5-Aminolevulinate	0	0.44865
Adenosine monophosphate	0	0.44865
Asparagine	0	0.44865
Carnitine (14:0)	0	0.44865
Creatine	0	0.44865
Glutamate	0	0.44865
Methionine	0	0.44865
P-DMEA	0	0.44865
Tyrosine	0	0.44865
Carnitine (3:0)	0.323404	0.410252
Uridine monophosphate	1.24311	2.52222
UDP-N-acetylglucosamine	1.67644	2.89732
Ureidosuccinate	1.81335	2.91304
UDP-glucose	1.96069	3.37166
Uridine triphosphate	4.58179	3.26144

## Sheet: Fig. 6l
Metabolite	Log2(fold change): S1900D / S1900A	-Log10(p value)
Uridine	-1.01412	1.08654
Carnitine (3:0)	-0.733522	1.03566
5-Aminolevulinate	0	0.44865
Creatine	0	0.44865
P-DMEA	0	0.44865
Tyrosine	0.419962	0.0724381
Ureidosuccinate	0.813512	2.28738
UDP-glucose	0.927397	2.94269
UDP-N-acetylglucosamine	1.06474	3.53791
Uridine monophosphate	1.6186	3.61051
Adenosine monophosphate	2.28816	0.332054
Uridine triphosphate	3.60526	2.38308

[truncated: 2 more sheets: Fig. 6m, Fig. 6n]
