# Supplementary material for: Nitrogen metabolism profiling reveals cell state-specific pyrimidine synthesis pathway choice
Source: Nat Metab. 2026 Apr 29;8(5):1124–48. doi: 10.1038/s42255-026-01520-0 (PMC13218935; doi:10.1038/s42255-026-01520-0)
Supplement: Supplementary file 20 — Statistical source data. [file 42255_2026_1520_MOESM20_ESM.xlsx]

## Sheet: Fig. 7a
Correlation	Pearson's r	-Log10(p value)
SOX2 vs. UPRT T164	-0.5482	0.897909
SOX2 vs. CAD S1038	-0.1286	0.222066
SOX2 vs. CAD T1884	-0.1206	0.198116
SOX2 vs. CAD T1827	-0.1189	0.128661
SOX2 vs. CAD S1828	-0.07152	0.0735032
SOX2 vs. CAD T1833	-0.05884	0.0552706
SOX2 vs. CAD S1406	0.04712	0.088576
SOX2 vs. UMPS S214	0.0528	0.219179
SOX2 vs. CAD S1823	0.0733	0.0699174
SOX2 vs. CAD S1859	0.1277	0.682354
SOX2 vs. CAD S1407	0.1409	0.315693
SOX2 vs. UCK1 S253	0.1668	1.0048
SOX2 vs. UCK2 S254	0.2174	1.37779
SOX2 vs. CAD S1900	0.2629	2.03152
SOX2 vs. UPP1 S61	0.3121	2.5376
SOX2 vs. UCK1 T251	0.3803	1.69465

## Sheet: Fig. 7b
Correlation	Pearson's r	-Log10(p value)
SOX2 vs. UPRT T164	-0.5844	1.007
SOX2 vs. CAD S1823	-0.2775	0.328179
SOX2 vs. CAD T1833	-0.06911	0.0656026
SOX2 vs. CAD S1406	-0.06794	0.132945
SOX2 vs. UCK1 S253	-0.002369	0.00815395
SOX2 vs. CAD S1859	0.1466	0.830619
SOX2 vs. UCK2 S254	0.15	0.78728
SOX2 vs. CAD S1038	0.1532	0.274742
SOX2 vs. UMPS S214	0.1587	0.933301
SOX2 vs. CAD S1407	0.1775	0.424928
SOX2 vs. CAD T1827	0.1907	0.223517
SOX2 vs. UCK1 T251	0.2218	0.727926
SOX2 vs. CAD T1884	0.2396	0.470698
SOX2 vs. CAD S1900	0.2849	2.3279
SOX2 vs. UPP1 S61	0.307	2.46852
SOX2 vs. CAD S1828	0.3782	0.550985

## Sheet: Fig. 7d
	Brain	GBM
Replicate 1	0	0
Replicate 2	0	0
Replicate 3	0	0
Replicate 4	0	0
Replicate 5	0	0
Replicate 6	0	0
Replicate 7	0	0
Replicate 8	0	0
Replicate 9	0	0
Replicate 10	0	0
Replicate 11		0
Replicate 12		0
Replicate 13		0
Replicate 14		0
Replicate 15		0
Replicate 16		0
Replicate 17		0
Replicate 18		0
Replicate 19		0
Replicate 20		0
Replicate 21		0
Replicate 22		0
Replicate 23		0
Replicate 24		0
Replicate 25		0
Replicate 26		0
Replicate 27		0
Replicate 28		0
Replicate 29		0
Replicate 30		0
Replicate 31		0
Replicate 32		0
Replicate 33		0
Replicate 34		0
Replicate 35		0
Replicate 36		0
Replicate 37		0
Replicate 38		0
Replicate 39		0
Replicate 40		0
Replicate 41		0
Replicate 42		0
Replicate 43		0
Replicate 44		0
Replicate 45		0
Replicate 46		0
Replicate 47		0
Replicate 48		0
Replicate 49		0
Replicate 50		0
Replicate 51		0
Replicate 52		0
Replicate 53		0
Replicate 54		0
Replicate 55		0
Replicate 56		0
Replicate 57		0
Replicate 58		0
Replicate 59		0
Replicate 60		0
Replicate 61		0
Replicate 62		0
Replicate 63		0
Replicate 64		0
Replicate 65		0
Replicate 66		0
Replicate 67		0
Replicate 68		0
Replicate 69		0
Replicate 70		0
Replicate 71		0
Replicate 72		0
Replicate 73		0
Replicate 74		0
Replicate 75		0
Replicate 76		0
Replicate 77		0
Replicate 78		0
Replicate 79		0
Replicate 80		0
Replicate 81		0
Replicate 82		0
Replicate 83		0
Replicate 84		0
Replicate 85		0
Replicate 86		0
Replicate 87		0
Replicate 88		0
Replicate 89		0
Replicate 90		0
Replicate 91		0
Replicate 92		0
Replicate 93		0
Replicate 94		0
Replicate 95		0
Replicate 96		0
Replicate 97		0
Replicate 98		0
Replicate 99		0

## Sheet: Fig. 7e
	Brain	GBM
Replicate 1	0.215035	3.71045
Replicate 2	0.519012	2.79831
Replicate 3	1.4005	2.30197
Replicate 4	1.77477	5.49299
Replicate 5	1.01824	2.76275
Replicate 6	1.55553	3.53578
Replicate 7	1.16626	3.11584
Replicate 8	1.12994	1.3503
Replicate 9	0.696954	1.93398
Replicate 10	0.523766	1.53172
Replicate 11		3.47199
Replicate 12		2.54609
Replicate 13		3.14406
Replicate 14		2.91271
Replicate 15		0.794281
Replicate 16		4.14533
Replicate 17		2.40277
Replicate 18		2.38089
Replicate 19		1.16211
Replicate 20		2.87585
Replicate 21		3.04353
Replicate 22		1.69832
Replicate 23		0.979794
Replicate 24		5.83893
Replicate 25		2.24594
Replicate 26		4.06183
Replicate 27		1.51869
Replicate 28		2.69418
Replicate 29		2.83896
Replicate 30		2.60482
Replicate 31		3.55054
Replicate 32		8.96405
Replicate 33		2.12891
Replicate 34		5.56599
Replicate 35		3.92549
Replicate 36		2.80617
Replicate 37		1.75131
Replicate 38		2.99072
Replicate 39		5.65101
Replicate 40		2.1358
Replicate 41		3.18474
Replicate 42		3.47889
Replicate 43		2.61165
Replicate 44		3.21934
Replicate 45		1.61119
Replicate 46		4.12653
Replicate 47		1.378
Replicate 48		4.28952
Replicate 49		2.98311
Replicate 50		5.45012
Replicate 51		2.32834
Replicate 52		3.46851
Replicate 53		4.49192
Replicate 54		1.49159
Replicate 55		1.99746
Replicate 56		1.27158
Replicate 57		2.02782
Replicate 58		1.0901
Replicate 59		4.56531
Replicate 60		2.96149
Replicate 61		3.51709
Replicate 62		3.90137
Replicate 63		0.769566
Replicate 64		5.15119
Replicate 65		1.73596
Replicate 66		5.1771
Replicate 67		3.22547
Replicate 68		0.891716
Replicate 69		3.28181
Replicate 70		1.84235
Replicate 71		1.81546
Replicate 72		1.32493
Replicate 73		2.2889
Replicate 74		1.95449
Replicate 75		3.37691
Replicate 76		2.21138
Replicate 77		1.87886
Replicate 78		3.60325
Replicate 79		3.82226
Replicate 80		2.74979
Replicate 81		3.80383
Replicate 82		2.99651
Replicate 83		4.10531
Replicate 84		2.73717
Replicate 85		1.4216
Replicate 86		4.21953
Replicate 87		1.2254
Replicate 88		1.51086
Replicate 89		2.80174
Replicate 90		3.16869
Replicate 91		1.39955
Replicate 92		7.88355
Replicate 93		2.56576
Replicate 94		3.02205
Replicate 95		1.45758
Replicate 96		9.8895
Replicate 97		1.59277
Replicate 98		2.57595
Replicate 99		3.62403

## Sheet: Fig. 7f
	Brain	GBM
Replicate 1	0.360164	1.72992
Replicate 2	0.741386	2.35327
Replicate 3	0.692836	2.80751
Replicate 4	1.58018	2.12094
Replicate 5	0.874775	3.07228
Replicate 6	1.68439	2.09656
Replicate 7	1.50354	2.5136
Replicate 8	0.85837	2.69331
Replicate 9	0.928693	2.97504
Replicate 10	0.775667	1.9924
Replicate 11		1.55653
Replicate 12		1.89307
Replicate 13		2.08351
Replicate 14		2.22025
Replicate 15		0.778721
Replicate 16		2.33397
Replicate 17		1.34149
Replicate 18		1.8963
Replicate 19		2.43186
Replicate 20		2.42512
Replicate 21		2.44868
Replicate 22		1.55664
Replicate 23		1.88701
Replicate 24		2.23132
Replicate 25		2.03863
Replicate 26		2.2287
Replicate 27		1.31715
Replicate 28		3.0822
Replicate 29		2.00173
Replicate 30		2.41355
Replicate 31		1.94536
Replicate 32		2.83372
Replicate 33		1.89911
Replicate 34		2.3139
Replicate 35		2.64319
Replicate 36		1.7069
Replicate 37		2.11134
Replicate 38		2.18465
Replicate 39		2.69606
Replicate 40		2.22435
Replicate 41		2.29273
Replicate 42		2.05888
Replicate 43		2.58714
Replicate 44		1.47849
Replicate 45		1.9542
Replicate 46		2.01131
Replicate 47		1.35343
Replicate 48		3.02142
Replicate 49		1.90507
Replicate 50		1.42375
Replicate 51		1.95209
Replicate 52		1.45477
Replicate 53		1.95817
Replicate 54		2.14696
Replicate 55		1.93534
Replicate 56		2.51226
Replicate 57		2.54182
Replicate 58		0.96749
Replicate 59		1.96441
Replicate 60		2.15867
Replicate 61		3.74089
Replicate 62		2.86464
Replicate 63		0.956802
Replicate 64		2.31523
Replicate 65		2.71542
Replicate 66		1.91416
Replicate 67		2.62298
Replicate 68		0.918806
Replicate 69		2.11588
Replicate 70		2.2603
Replicate 71		1.77024
Replicate 72		1.88535
Replicate 73		2.34308
Replicate 74		1.50991
Replicate 75		2.19906
Replicate 76		1.90484
Replicate 77		2.16654
Replicate 78		2.29348
Replicate 79		2.31907
Replicate 80		1.80288
Replicate 81		2.33868
Replicate 82		2.1385
Replicate 83		1.7281
Replicate 84		1.77918
Replicate 85		1.83474
Replicate 86		3.06994
Replicate 87		2.38209
Replicate 88		1.97951
Replicate 89		1.53027
Replicate 90		1.23771
Replicate 91		1.44891
Replicate 92		2.52944
Replicate 93		2.05036
Replicate 94		3.25447
Replicate 95		2.56637
Replicate 96		2.49542
Replicate 97		2.18511
Replicate 98		1.53581
Replicate 99		3.24452

## Sheet: Fig. 7g
	Brain	GBM
Replicate 1	0	3.17854
Replicate 2	1.0834	3.82471
Replicate 3	1.20476	3.97721
Replicate 4	1.07849	5.06151
Replicate 5	2.12885	8.28572
Replicate 6	2.91862	4.44867
Replicate 7	0	5.94756
Replicate 8	0	3.43441
Replicate 9	0.769227	7.42074
Replicate 10	0.816656	2.78445
Replicate 11		2.04564
Replicate 12		2.1231
Replicate 13		2.00282
Replicate 14		2.50059
Replicate 15		1.46462
Replicate 16		1.66197
Replicate 17		1.84239
Replicate 18		2.42499
Replicate 19		2.9077
Replicate 20		3.13433
Replicate 21		3.50975
Replicate 22		1.8455
Replicate 23		3.49198
Replicate 24		3.30033
Replicate 25		2.54161
Replicate 26		2.39288
Replicate 27		1.5903
Replicate 28		2.48118
Replicate 29		2.17672
Replicate 30		1.44486
Replicate 31		1.39668
Replicate 32		1.57122
Replicate 33		1.07538
Replicate 34		1.82935
Replicate 35		1.98469
Replicate 36		2.89087
Replicate 37		2.84719
Replicate 38		0.980913
Replicate 39		2.02462
Replicate 40		2.36349
Replicate 41		2.46749
Replicate 42		3.29795
Replicate 43		3.2148
Replicate 44		1.92158
Replicate 45		1.36225
Replicate 46		3.34834
Replicate 47		3.80032
Replicate 48		2.3986
Replicate 49		3.26665
Replicate 50		3.00255
Replicate 51		2.79367
Replicate 52		2.51065
Replicate 53		4.18049
Replicate 54		4.71732
Replicate 55		2.38344
Replicate 56		2.47807
Replicate 57		3.20928
Replicate 58		2.02616
Replicate 59		3.33859
Replicate 60		4.11511
Replicate 61		3.86323
Replicate 62		1.12775
Replicate 63		1.42572
Replicate 64		1.12034
Replicate 65		5.6591
Replicate 66		0
Replicate 67		3.77555
Replicate 68		0
Replicate 69		3.53967
Replicate 70		3.72912
Replicate 71		1.95015
Replicate 72		5.68959
Replicate 73		1.61131
Replicate 74		1.33011
Replicate 75		1.60518
Replicate 76		2.20778
Replicate 77		1.63041
Replicate 78		1.62003
Replicate 79		1.89257
Replicate 80		1.18072
Replicate 81		2.35851
Replicate 82		1.6943
Replicate 83		1.40156
Replicate 84		2.42865
Replicate 85		2.22225
Replicate 86		2.55572
Replicate 87		2.71988
Replicate 88		3.19582
Replicate 89		1.47206
Replicate 90		2.00255
Replicate 91		2.84465
Replicate 92		3.76699
Replicate 93		3.09354
Replicate 94		3.22557
Replicate 95		1.94847
Replicate 96		2.23989
Replicate 97		2.47006
Replicate 98		4.17236
Replicate 99		4.85456

## Sheet: Fig. 7h
Phosphorylation Site	Marker	Pearson's r	r2	-Log10(p value)
CAD pS1406	GSK3β pS9	0.352136	0.124	3.39794
CAD pS1859	GSK3β pS9	0.491019	0.2411	4
CAD pS1900	GSK3β pS9	0.18868	0.0356	1.21042
CAD pS1406	S6 pS235/S236	0.3995	0.1596	4
CAD pS1859	S6 pS235/S236	0.351994	0.1239	3.39794
CAD pS1900	S6 pS235/S236	0.0519615	0.0027	0.217169
CAD pS1406	OLIG2	-0.22	0.0484	1.54212
CAD pS1859	OLIG2	0.146629	0.0215	0.830619
CAD pS1900	OLIG2	0.314166	0.0987	2.82391
CAD pS1406	SOX2	-0.043589	0.0019	0.173342
CAD pS1859	SOX2	0.127671	0.0163	0.682354
CAD pS1900	SOX2	0.295466	0.0873	2.52288

## Sheet: Fig. 7i
Tumor Type	Pearson's r	r2	-Log10(p value)
HNSCC	0.440367	0.193923	5.62377
PDAC	0.207478	0.0430472	1.85686
GBM	0.233888	0.0547037	1.70322
