# Supplementary material for: Nitrogen metabolism profiling reveals cell state-specific pyrimidine synthesis pathway choice
Source: Nat Metab. 2026 Apr 29;8(5):1124–48. doi: 10.1038/s42255-026-01520-0 (PMC13218935; doi:10.1038/s42255-026-01520-0)
Supplement: Supplementary file 21 — Statistical source data. [file 42255_2026_1520_MOESM21_ESM.xlsx]

## Sheet: Extended Data Fig. 1a
	HPLM Stock
Metabolite	Alanine	Arginine	Asparagine	Aspartate	Citrulline	Cysteine	Cystine	Glutamate	Glutamine	Glycine	Histidine	Hypoxanthine	Isoleucine	Leucine	Lysine	Methionine	Ornithine	Phenylalanine	Proline	Serine	Taurine	Threonine	Tryptophan	Tyrosine	Uric acid	Uridine	Valine	Ammonium	Nitrate	Urea	Unlabeled
Alanine	0.937543	0	0	0	0	0	0	0	0	0	0	0	0	0	0	0	0	0	0	0	0	0	0	0	0	0	0	0	0	0	0
Arginine	0	0.995991	0.00177514	3.7015e-05	1.1355e-06	5.5576e-06	2.0508e-06	0	1.2137e-06	6.2265e-07	1.1336e-06	8.5965e-07	4.3109e-06	0	7.2978e-06	0	0	0	7.4676e-05	1.0669e-05	5.6059e-06	9.5133e-07	6.5639e-06	0	0	0	6.9226e-07	0	1.0626e-06	2.6399e-06	4.883e-07
Asparagine	0	0	0.998073	0.00227351	0.00033552	0	0	0	0	0	0.00120591	0	0.00017625	0	6.5533e-05	0.00037856	0.00167027	0.00101479	0.00099907	0	0.00654218	0.00034689	0.00147244	0.00340574	0	0	0	0	0	0.00056579	0
Aspartate	0	0	0.0508491	0.947607	0	0	0	0	0	0	0	0	0	0	0	0	0	0	0	0	0	0	0	0	0	0	0	0	0	0	0
Citrulline	0	4.4058e-05	0	0	1	0	0	0	0	0	0	0	0	0	0	0	0	0	0	0	0	0	0	0	0	0	0	0	0	0	0
Cystine	0	0	0	0	0	0.247402	0.98451	0	0	0	0	0	0	0	0	0	0	0	0	0	0	0	0	0	0	0	0	0	0	0	0
Glutamate	0	0	0.00599347	0.0936733	0	0	0	1	0.160342	0	0	0	0	0	0	0.0006264	0	0	0.030142	0	0.00704806	0	0	0.0130651	0	0	0	0	0	0	0
Glutamine	0	0	0	7.097e-05	0	0	0	0	0.998027	0	0	0	0	0	0	0	4.3532e-05	0	4.6156e-05	0	0.00014504	0	0	0	0	0	0	0	0	0	0
Glycine	0	0	0	0	0	0	0	0	0	0.944935	0	0	0	0	0	0	0	0	0.00068627	0	0	0	0	0	0	0	0	0	0	0	0
Histidine	0	0	0	0	0	0	0	0	0	0	0.992658	0	0.00058448	0	0	0	0	0	0	0	0	0	0	0	0	0	0	0	0	0	0
Hypoxanthine	0	0	0.00032664	7.2238e-05	0	0	2.3457e-05	6.6796e-05	0	0	0	0.998476	0	0.00021785	0	0	3.4458e-05	0	0	0	0	0.00010026	0	0	3.3586e-05	0	2.9178e-05	0	0	3.1e-05	0
Isoleucine	0	0	0	0	0	0	0	0	0	0	0	0	0.77033	0.277194	0	0	0	0	0	0	0	0	0	0	0	0	0	0	0	0	0
Leucine	0	0	0	0	0	0	0	0	0	0	0	0	0	1	0	0	0	0	0	0	0	0	0	0	0	0	0	0	0	0	0
Lysine	0	0	0	0	0	0	0	0	0	0	0	0	0	0	0.995682	0.00029584	0	0	0	0	0	0	0	0	0	0	0	0	0	0	0
Methionine	0	0	0	0	0	0	0	0	0	0	0	0	0	0	0	1	0	0	0	0	0	0	0	0	0	0	0	0	0	0	0
Ornithine	0	0.00489874	0.0001236	2.5767e-05	0	0	0	0	0	0	0.00116598	0	0	0	0.00169157	0	0.968851	0.00020193	0.00016504	0	0.00204763	0	0.00033431	0	0	8.6801e-05	0	0.00071474	3.2938e-05	0	0
Phenylalanine	0	0	0	0	0	0	0	0	0	0	0	0	0	0	0	0	0	1	0	0	0	0	0	0	0	0	0	0	0	0	0
Proline	0	0	0	0	0	0	0	0	0	0	0	0	0	0	0	0	0	0	1	0	0	0.00086824	0	0	0	0	0	0	0	0	0
Serine	0	0	0	0.00264918	0	0	0	0	0	0	0	0	0	0	0	0	0	0	0	1	0	0	0.00157756	0	0	0	0	0	0	0	0
Taurine	0	0	0	0	0	0	0	0	0	0	0	0	0	0	0	0	0	0	0	0	1	0	0	0	0	0	0	0	0	0	0
Threonine	0	0	0	0	0	0	0	0	0	0	0	0	0	0	0	0	0	0	0	0	0	1	0	0	0	0	0	0	0	0	0
Tryptophan	0	0	0	0	0	0	0	0	0	0	0	0	0	0	0	0	0	0	0	0	0	0	0.996848	0	0	0	0	0	0	0	0
Tyrosine	0	0	0	0	0	0	0	0	0	0	0	0	0	0	0	0	0	0	0	0	0	0	0	1	0	0	0	0	0	0	0
Uric acid	0	0	0	0	0	0	0	0	0	0	0	0	0	0	0	0	0	0	0	0	0	0	0	0	0.99996	0	0	0	0	0	0
Uridine	0	0	0	0.00130235	0	0	0	0	0.00017841	0	0	0	0	0	0	0	0	0	0	0	0	0	0	0	0	0.98377	0	0	0	0	0
Valine	0	0	0	0	0	0	0	0	0	0	0	0	0.00024212	0	0	0	0	0	0	0	0.00117068	0	0	0	0	0	1	0	0.00072933	0	0

## Sheet: Extended Data Fig. 1b
	Alanine	Arginine	Asparagine	Aspartate	Citrulline	Cystine	Glutamine	Glycine	Histidine	Hypoxanthine	Isoleucine	Leucine	Lysine	Methionine	Ornithine	Phenylalanine	Proline	Serine	Taurine	Threonine	Tryptophan	Tyrosine	Urate	Uridine	Valine
Replicate 1	25.3309	63.7263	24.4342	3.9281	33.7193	27.4336	-2.04752	15.9868	31.1076	22.4028	33.3871	18.4849	56.3741	53.5561	40.1419	9.26105	22.5202	20.3612	5.43558	21.8948	35.6272	18.7276	10.6303	45.2033	38.1015
Replicate 2	24.2712	50.3732	23.0307	9.71243	31.3571	8.36921	1.81842	23.2385	9.63947	13.6252	21.1737	12.5349	22.5744	21.2794	50.5274	9.43684	19.6879	26.6295	-3.20735	4.99626	12.0025	7.08893	-4.1904	37.7552	21.626
Replicate 3	27.0675	32.9404	19.7441	-4.49252	-2.42417	-1.7272	2.06128	21.0731	3.09691	23.5165	4.6593	2.83792	10.8232	12.5633	6.67715	-10.8241	13.9182	22.5931	-16.4053	1.25785	0.84662	6.75905	1.18467	0	-4.60561
Replicate 4	-29.5498	-55.8936	-68.2569	-84.4115	-75.0132	-85.3699	-40.2941	-47.3259	-25.9452	-35.7256	-51.1434	-49.9139	-83.9885	-70.2137	-77.9801	-61.8871	-56.8672	-68.2615	-74.668	-27.7971	-54.0068	-72.2247	-15.1596	-72.5633	-75.1295
Replicate 5	48.2612	46.2712	29.1067	12.5315	18.115	-0.63144	13.1937	26.0383	14.6251	22.0566	18.4703	18.3678	18.3467	29.0892	17.0758	5.38754	1.2992	30.0568	7.13521	14.6285	15.8976	14.7818	-3.08108	9.6706	9.80444
Replicate 6	28.8007	38.0511	2.52279	3.67462	2.81968	-16.0211	-2.38517	21.4016	8.00672	31.7336	16.2084	22.3891	8.8791	19.7588	0	0.12384	18.793	13.3633	-9.36929	7.21645	10.5304	10.0656	-5.66463	5.23897	14.3786
Replicate 7	-24.4575	-59.2006	-61.9845	-82.3053	-77.0482	-82.2719	-42.2292	-47.7197	-24.5623	-41.4814	-49.4174	-48.7537	-85.8094	-73.2099	-82.0965	-60.3262	-50.923	-70.2639	-71.6099	-34.3999	-52.4156	-65.8838	-12.9546	-73.3155	-73.2884
Replicate 8	22.8208	22.8845	2.77376	14.9643	1.85845	10.1934	1.89443	4.85101	14.2864	32.3894	12.1761	23.8696	9.12805	30.0889	-8.46401	0.41198	12.13	13.1522	2.17703	12.25	13.8184	20.9352	-5.11057	7.78799	12.0148
Replicate 9	27.4285	20.7106	38.4301	-22.0084	0	-11.1034	15.2413	8.51571	9.24599	8.09958	11.9939	15.9656	1.20076	12.4597	-8.66429	-8.04974	6.08581	4.61303	2.74245	-0.28996	10.8824	-3.38097	-8.23166	-31.8459	-14.0334
Replicate 10	9.88043	7.35614	0	7.6055	-1.41046	10.2737	5.64001	-2.75059	8.57401	43.5074	15.777	24.095	15.7357	23.4236	2.06207	0	15.0054	2.89155	23.7693	12.4201	17.0945	20.55	-12.0578	8.07628	11.7447
Replicate 11	0.86512	1.88503	-16.2499	-6.36591	-4.69944	-6.54887	-5.08684	-11.7718	-2.66536	33.7581	5.2812	12.4612	-5.09367	-0.69679	-15.4402	0.14121	12.8195	-7.01326	0	-3.4431	-4.12071	14.7442	0	-0.77333	2.4588
Replicate 12	-15.0698	-7.52495	-21.2608	-11.3821	49.6641	0.19333	4.27788	-12.5933	0	-8.00634	-10.6472	-7.92345	7.44102	-20.2566	67.931	-17.6286	-17.8355	-26.1794	64.6654	-8.29884	-7.69049	-21.7904	6.16654	39.0419	-22.0696
Replicate 13	4.81433	-0.97713	-8.0767	6.81906	-4.02255	3.42714	1.14613	1.57271	25.3541	9.95951	-1.41382	0	13.1022	5.47239	-7.1449	1.37274	9.73982	1.26842	4.84074	12.7791	0.41692	15.6806	-3.58794	15.9895	5.7029
Replicate 14	-7.06457	-10.0738	-23.8528	-3.93719	-24.9083	-23.4648	-14.5579	-17.4773	-1.0529	2.90199	-12.2886	-18.4063	-12.2014	-40.4713	-33.2192	0.98546	4.70465	-16.5499	-21.9897	2.44785	-10.4429	-2.87694	7.66235	-8.93429	12.7008
Replicate 15	19.2208	9.29542	6.23869	13.3845	12.2478	9.84669	3.8044	10.0211	19.6067	-7.14592	9.17394	21.504	27.2761	47.9988	4.60086	22.8645	22.7298	12.6326	-4.61287	15.5921	12.5755	9.33513	7.52002	4.90327	26.7369
Replicate 16	2.59417	-4.85658	-15.7541	-10.1128	-19.4371	-25.2571	-5.89198	-14.1862	11.4789	-18.1433	-4.60267	5.95775	-9.84882	6.62596	-37.503	9.64389	0.64891	-13.1534	-18.4915	15.299	2.45445	-3.91865	15.8555	-21.9799	6.27971
Replicate 17	3.36477	4.49727	8.02735	-17.5777	-6.23539	0.93079	1.05739	-0.27581	-1.60088	-25.2654	-3.92462	5.49157	0	6.73526	-21.921	5.51694	6.23283	4.92169	-13.3506	6.12601	4.02229	-1.49855	-0.06812	-40.7221	-4.37303
Replicate 18	-5.26529	-1.00655	-9.76659	8.43933	-10.5253	9.70147	-3.45283	-13.227	18.0263	-23.7184	3.45088	-0.84993	14.6419	0	-15.5493	1.68165	-14.4761	-4.54416	-15.4958	8.6227	2.23407	-20.5134	17.0211	-32.4545	0
Replicate 19	-4.06668	2.0975	-6.37767	-2.00366	-10.5482	-13.2763	-10.8343	9.35593	0.70091	-10.3031	10.3088	15.1038	-10.4564	-1.56888	-29.1884	9.70482	11.9916	3.2147	-22.3475	2.88269	0	4.00264	-5.73195	-24.9886	6.982
Replicate 20	-22.9924	-25.1558	-27.1788	-34.3494	-15.5401	-19.7493	-10.8759	-21.7922	-1.53424	-43.5215	-34.197	-41.4455	-34.6821	-60.9024	-24.0522	-36.3476	-36.727	-29.6827	-28.914	-6.11687	-24.6336	-43.8704	18.7786	-51.4158	-49.9075
Replicate 21	6.22741	2.07628	5.29163	1.77865	15.0275	-4.69186	-5.88587	-4.54039	20.1093	-20.9288	-7.85317	-2.42026	6.71997	-11.914	11.4309	3.31094	-7.19982	0.10455	1.17197	14.5574	3.12405	-9.9418	8.33464	0.18908	4.87559
Replicate 22	0	4.85978	8.92821	-2.62836	25.8916	4.13163	4.13785	29.8419	-4.49345	-12.6115	5.58617	-0.84723	-3.69461	-10.0847	23.869	3.18646	-0.76772	4.07759	7.94358	-8.30427	-4.62853	-5.16897	2.01625	-9.4428	-17.6176
Replicate 23	2.32295	1.7595	11.3166	3.91027	26.5458	9.36058	3.0348	4.10797	-5.59575	-2.19126	-2.59885	-7.42788	-10.0622	-13.1778	23.8585	-6.21716	0	5.53357	9.10015	-8.37975	-11.0858	2.22128	5.51439	-4.72507	-16.0339
Replicate 24	-2.89837	-1.35655	9.7944	3.66853	42.7122	0.19769	-0.48562	1.14636	-13.3427	0	-2.83755	-14.007	-13.5846	-22.2814	52.0438	-5.20176	-1.54872	-0.23834	10.5217	-16.8264	-10.3438	0	-0.04869	68.0331	-17.011
Replicate 25	-29.1209	-40.5555	-38.2982	-56.943	-11.7119	-44.7135	-16.287	-35.6262	-24.3823	-35.6205	-37.8612	-44.5949	-64.9493	-62.1228	-22.6238	-47.1558	-47.3593	-46.061	-30.2492	-34.1569	-43.1768	-45.5617	1.68526	-50.2756	-65.2873
Replicate 26	-49.8642	-67.0835	-68.2402	-76.9758	-53.2502	-75.9832	-40.961	-55.0812	-43.5806	-44.5263	-56.9131	-55.5208	-85.5867	-80.3821	-65.3247	-59.1195	-83.7983	-71.7958	-57.043	-49.5131	-64.6597	-65.427	-13.7826	-6.44529	-72.7884
Replicate 27	-5.305	-5.02059	29.3102	12.2531	48.3589	1.67846	1.97586	0	-20.2086	11.3735	1.50991	-4.20202	3.20717	4.13776	75.4212	-7.91623	-9.87969	0	30.6554	-20.3616	-14.6756	0.55594	12.3889	41.6486	3.49136
Replicate 28	-4.76103	0	3.21011	3.85666	61.6283	17.2112	4.58168	2.44612	8.42987	15.6267	14.7546	8.36063	13.6366	36.3356	67.2385	-1.58628	-7.00056	-0.08108	31.8687	0	15.3156	7.18284	5.99443	97.9528	20.6105
Replicate 29	-15.4634	-10.7152	-3.08669	0	12.8696	0	0	-11.862	-19.3647	6.00719	-4.81711	-6.07741	-19.5709	-8.79182	11.8293	-23.272	-15.7596	-11.5657	4.57681	-25.1331	-12.4362	-1.72253	4.76289	28.1082	-20.4681
Replicate 30	-8.74554	-6.10141	-1.63323	0.84799	24.2577	3.58787	4.14832	1.93747	-12.5844	22.8842	0	1.71978	-7.47869	2.71704	18.1925	-14.467	-4.98197	-0.64632	16.5369	-18.3848	-2.50038	10.9008	-20.8716	38.7482	-6.64367

## Sheet: Extended Data Fig. 1c
	DMSO	AGI-5198
Alanine	0.448182	0.485803
Arginine	0.903453	0.936724
Asparagine	0.511516	0.537877
Aspartate	0.148509	0.128958
Citrulline	0.971534	0.981105
Glutamine	0.805494	0.758859
Glycine	0.0434761	0.0514968
Histidine	0.955167	0.943475
Hypoxanthine	0.390849	0.301048
Isoleucine	0.393336	0.225832
Leucine	0.714784	0.517689
Lysine	0.950056	0.96442
Methionine	0.911828	0.934682
Ornithine	0.784662	0.86109
Phenylalanine	0.974482	0.965991
Proline	0.393149	0.465427
Serine	0.672232	0.640034
Taurine	0.664264	0.821317
Threonine	0.948928	0.967769
Tryptophan	0.956434	0.974507
Tyrosine	0.981144	0.977267
Urate	0.96758	0.95399
Uridine	0.243414	0.158093
Valine	0.678294	0.433124

## Sheet: Extended Data Fig. 1e
	DMSO	AGI-5198
Replicate 1	10609000000	101601236
Replicate 2	12954000000	7.36939e+07
Replicate 3	12909000000	7.31107e+07
Replicate 4	11537000000	5.80148e+07
Replicate 5	10451000000	3.58741e+07
Replicate 6	10081000000	3.74754e+07
Replicate 7	11996000000	7.39473e+07
Replicate 8	11443000000	4.90965e+07
Replicate 9	12691000000	4.17981e+07
Replicate 10	9624369438	3.3785e+07
Replicate 11	12866000000	2.92087e+07
Replicate 12	13497000000	8.24956e+07
Replicate 13	12959000000	5.21927e+07
Replicate 14	13670000000	62096889
Replicate 15	10531000000	4.13159e+07
Replicate 16	12539000000	3.3839e+07
Replicate 17	9623913645	36320725
Replicate 18	12957000000	39088733
Replicate 19	12547000000	5.17105e+07
Replicate 20	11001000000	45203627
Replicate 21	10632000000	2.33303e+07
Replicate 22	10438000000	4.81884e+07
Replicate 23	11651000000	5.42299e+07
Replicate 24	8491108915	2.51932e+07
Replicate 25	9345241738	5.28629e+07
Replicate 26	13462000000	9.99125e+07
Replicate 27	6180969598	2.79094e+07
Replicate 28	10236000000	3.39853e+07
Replicate 29	14158000000	3.90612e+07
Replicate 30	13156000000	3.73636e+07

## Sheet: Extended Data Fig. 1f
	DMSO	AGI-5198
Replicate 1	3697895301	4756139537
Replicate 2	3581060981	4932724917
Replicate 3	3214492871	4944844574
Replicate 4	3961638033	5444994170
Replicate 5	3575563794	5171409855
Replicate 6	3629593861	5361189697
Replicate 7	4358351702	5237223795
Replicate 8	3806573671	5351285615
Replicate 9	4076141799	4870262792
Replicate 10	3609517107	4479216771
Replicate 11	3946114920	5263356178
Replicate 12	3901368241	5716027648
Replicate 13	3715847958	5009608129
Replicate 14	3781005447	5007184551
Replicate 15	3824627433	5307026218
Replicate 16	3742237413	5296327311
Replicate 17	3913414410	5186625333
Replicate 18	3728675285	5748829880
Replicate 19	3687448721	5404324191
Replicate 20	4136095779	5258414941
Replicate 21	4272885885	4460983812
Replicate 22	3958973118	5521416575
Replicate 23	3607232328	5301628717
Replicate 24	3373815880	4002980804
Replicate 25	4174399046	5165355413
Replicate 26	3407673334	5252206652
Replicate 27	2295100720	2904965392
Replicate 28	3832301464	5213151540
Replicate 29	4077382225	4969505207
Replicate 30	3543007205	4477910564

## Sheet: Extended Data Fig. 1g
	DMSO	AGI-5198
Replicate 1	802776196	885292334
Replicate 2	1047169372	1227259391
Replicate 3	1103394618	1802371831
Replicate 4	1017985971	2036818044
Replicate 5	940205566	1230373240
Replicate 6	1160820541	1633665102
Replicate 7	1315025646	2232171265
Replicate 8	1110860535	1521068081
Replicate 9	1142745241	2174124294
Replicate 10	757492076	1218879190
Replicate 11	1130789054	1988625418
Replicate 12	881154582	1019992313
Replicate 13	1449401131	1316756372
Replicate 14	993947668	1088279931
Replicate 15	891827456	1242802686
Replicate 16	1685748017	1262250191
Replicate 17	766462867	1581263645
Replicate 18	887291401	2152052405
Replicate 19	939870947	1468385703
Replicate 20	1022123199	1414238371
Replicate 21	960401849	1012213500
Replicate 22	967262454	1220645600
Replicate 23	1524847456	1386855511
Replicate 24	861606285	934306290
Replicate 25	1024895827	1189625556
Replicate 26	1225288745	1357068777
Replicate 27	555312657	683610162
Replicate 28	766305623	1416754253
Replicate 29	1038511956	1489296413
Replicate 30	821641077	1940333606

## Sheet: Extended Data Fig. 1h
	DMSO			AGI-5198
	Replicate 1	Replicate 2	Replicate 3	Replicate 1	Replicate 2	Replicate 3
Isoleucine	0.0282895	0.0290891	0.0304298	0.04182	0.0394189	0.0402306
Leucine	0.0647511	0.0628816	0.0680884	0.0968718	0.0973536	0.0920735
Valine	0.0242046	0.0195728	0.0194891	0.0349559	0.0347896	0.0380397

## Sheet: Extended Data Fig. 1i
	DMSO			AGI-5198
	Replicate 1	Replicate 2	Replicate 3	Replicate 1	Replicate 2	Replicate 3
Isoleucine	0.00540638	0.00096143	0.00458345	0	0.0129259	0.0124686
Leucine	0.0254366	0.0238726	0.0233378	0.0449433	0.0461208	0.0419744
Valine	0.00108875	0.00090814	0	0.00800231	0.00633959	0.00666109
