# Supplementary material for: Nitrogen metabolism profiling reveals cell state-specific pyrimidine synthesis pathway choice
Source: Nat Metab. 2026 Apr 29;8(5):1124–48. doi: 10.1038/s42255-026-01520-0 (PMC13218935; doi:10.1038/s42255-026-01520-0)
Supplement: Supplementary file 22 — Statistical source data. [file 42255_2026_1520_MOESM22_ESM.xlsx]

## Sheet: Extended Data Fig. 2a
	BT054			NHA
	Replicate 1	Replicate 2	Replicate 3	Replicate 1	Replicate 2	Replicate 3
2-Hydroxybutyrate	0.923021	0.836099	0.662737	1.06712	1.00258	1.14633
3-Hydroxybutyrate	0.888575	0.906975	0.647739	1.06371	1.00724	1.16527
4-Aminobenzoate	0.66254	0.736663	0.755062	1.13488	0.900406	1.15744
Acetylcarnitine	1.08278	1.02373	0.772135	1.07519	0.973058	1.06998
Alanine	0.986984	1.00218	0.727087	0.899475	0.856875	0.94106
alpha-Ketoglutarate	0.898637	0.8248	0.823247	0.522169	0.435885	0.437085
Arginine	1.18658	1.1469	0.896901	1.17971	1.10874	1.26894
Asparagine	0.951218	0.912563	0.712063	0.999815	0.903639	1.07665
Aspartate	0.311362	0.35132	0.42647	1.82065	1.01592	1.07667
Betaine	1.03743	0.95528	0.759216	1.06357	0.972045	1.05439
Carnitine	1.46352	1.28088	0.998931	1.06656	0.978074	1.12155
Citrate/Isocitrate	0.900023	0.896685	0.715097	0.847535	0.785394	0.892429
Citrulline	1.20376	1.27747	0.963402	1.09919	1.02755	1.09839
Creatine	1.10075	1.10577	0.782681	1.00789	0.990154	1.07166
Creatinine	0.923168	0.88266	0.651363	0.950112	0.882255	0.97494
Cystine	0.836937	0.81876	0.592666	0.852952	0.790215	0.952915
Glucose	0.756005	0.798082	0.778132	1.08952	1.00739	1.16157
Glutamine	0.899722	0.91632	0.733234	1.28844	1.24205	1.45701
Glutathione	0.351465	0.344726	0.328242	0.283603	0.251901	0.22713
Glycine	1.0019	1.00836	0.871321	0.974167	0.908844	0.993349
Histidine	1.22359	1.31805	0.943373	1.06746	0.996841	1.16885
Hypoxanthine	0.794519	0.675151	0.516732	0.965664	0.8961	1.04708
Isoleucine	0.864924	0.84575	0.619748	0.961145	0.898141	1.0295
Lactate	2.1268	1.66874	1.11675	0.886896	1.07952	0.878995
Leucine	0.86295	0.84407	0.619586	0.96068	0.89797	1.02841
Lysine	1.05968	1.0565	0.758004	1.11524	0.987328	1.15691
Malate	0.876488	0.828504	0.752815	0.962462	0.852288	0.987985
Malonate	0.970188	0.942037	0.859159	1.04168	0.973865	1.07469
Methionine	1.0476	1.00164	0.702583	1.03024	0.95125	1.10432
Myoinositol	0.917539	0.912763	0.702733	0.947756	0.844723	0.993617
N-Acetylglycine	0.970894	0.944879	0.750777	1.06468	0.964242	1.11091
Ornithine	1.01521	1.03373	0.82137	1.18917	1.10083	1.27059
Pantothenate	0.783572	0.768563	0.332146	0.696131	0.814733	0.759357
Phenylalanine	0.933215	0.909656	0.653496	0.967054	0.92861	1.03596
Proline	0.912251	0.862925	0.632663	0.990397	0.906293	0.998864
Pyridoxine	0.679217	0.573514	0.446363	0.988614	0.94259	1.12161
Pyruvate	1.63864	1.55815	1.21631	0.927776	0.938383	0.992544
Serine	0.920138	0.928923	0.746995	1.06309	0.967143	1.09816
Succinate	0.959641	0.953229	0.807523	1.01025	0.944964	1.02463
Taurine	1.00167	0.984079	0.795414	1.02693	0.94151	1.05058
Threonine	1.10051	1.12582	0.759753	0.994399	0.96035	1.0708
trans-4-Hydroxyproline	0.88968	0.839801	0.657342	1.01546	0.939885	1.05403
Tryptophan	1.0187	0.963585	0.68205	1.09074	0.967851	1.13909
Tyrosine	0.977915	0.896533	0.682025	1.07446	0.946269	1.14415
Urate	0.735549	0.586907	0.461954	1.11162	1.01486	1.19666
Uridine	0.774248	0.761043	0.573092	1.03642	0.953907	1.13872
Valine	0.857207	0.836224	0.639731	0.990142	0.920871	1.07805

## Sheet: Extended Data Fig. 2b
	BT054	NHA
Alanine	0.455354	0.917157
Arginine	0.857237	0.978073
Asparagine	0.687769	0.954114
Aspartate	0.0553149	0.766847
Citrulline	0.958941	0.985852
Glutamine	0.905149	0.994448
Glycine	0.18534	0.609553
Histidine	0.913095	0.985061
Isoleucine	0.204906	0.732927
Leucine	0.387972	0.844705
Lysine	0.849187	0.978118
Methionine	0.787803	0.964501
Ornithine	0.67469	0.906846
Phenylalanine	0.92923	0.988657
Proline	0.219997	0.861641
Serine	0.548195	0.95445
Taurine	0.882091	0.985151
Threonine	0.932853	0.980249
Tryptophan	0.958979	0.974793
Tyrosine	0.931918	0.976677
Urate	0.977469	0.976783
Uridine	0.181823	0.89726
Valine	0.432865	0.910769

## Sheet: Extended Data Fig. 2c
Metabolite	Log2(fold change): BT054 / NHA	-Log10(p value)
Cystine	-9.22712	2.77965
Lithocholyltaurine	-8.99727	20.0913
Cytidine cyclic phosphate	-8.95478	3.7547
Indoxyl sulfate	-8.27236	11.1893
Glycochenodeoxycholate	-7.94033	17.0505
4-Pyridoxate	-5.96461	22.8745
Allantoin	-4.3106	4.42304
Salicylamide	-4.23487	7.70221
N-Methylglutamate	-3.93099	22.0849
Hypoxanthine	-3.64149	12.4033
Inosine	-3.44635	7.63763
Hexosamines	-3.40576	23.051
Guanosine	-3.22327	7.62142
Indoleacetaldehyde	-3.09316	5.86189
Ornithine	-2.89255	11.9889
Glucose	-2.46675	11.016
Acetylacrylate	-2.3901	11.1081
Adenosine	-2.36382	8.57924
Uridine	-2.36283	15.8583
Malonate	-2.23937	10.496
3-Hydroxybutyrate	-2.16794	12.9338
Histidine	-2.06137	23.9039
Xanthine	-2.02943	6.90107
6-Phosphogluconate	-1.99497	8.87668
6-Phosphonogluconolactone	-1.9795	9.5185
trans-4-Hydroxyproline	-1.91436	1.4602
Urate	-1.89964	20.5465
Fructose	-1.8988	9.26784
Guanine	-1.8796	6.4178
2-Hydroxybutyrate	-1.84342	10.453
4-Guanidinobutanoate	-1.83005	10.7041
Pyridoxine	-1.81441	8.59844
Urea	-1.78073	10.4051
Anthranilate	-1.72475	11.1832
Lysine	-1.70594	7.90613
Ribulose/Ribose/Xylulose 5-phosphate	-1.61161	5.28568
N-Acetylasparagine	-1.61094	6.91462
Tyrosine	-1.60646	16.6631
N-Acetylglycine	-1.54028	10.5763
Leucine	-1.50916	10.2821
Thioproline	-1.50145	6.26619
Sebacate	-1.49051	19.7646
Quinoline	-1.48269	17.0344
Lactose	-1.43781	4.55513
Creatinine	-1.3717	10.6802
Methyl 4-aminobutyrate	-1.31713	13.4285
Kynurenine	-1.29832	8.20309
Methionine	-1.26509	7.1992
Indole-3-acrylate	-1.23324	10.4904
Tryptophan	-1.22413	10.5418
Valine	-1.13914	8.3958
Shikimate	-1.11495	11.7963
Platelet-activating factor	-1.08264	4.25398
Isoleucine	-1.08031	6.85132
Phenylalanine	-1.07796	9.52186
N-Formylmethionine	-1.02442	5.2666
Betaine	-1.00201	10.5847
Carnitine	-0.915786	6.85788
Inosine diphosphate	-0.913605	2.65015
Arginine	-0.750927	4.6528
Trimethylamine	-0.728224	4.0975
Oxalate	-0.65541	6.94899
5-Aminolevulinate	-0.654958	8.17205
cis-4-Hydroxyproline	-0.652056	8.15362
1-Aminocyclopropanecarboxylate	-0.646329	12.2084
Sedoheptulose 7-phosphate	-0.596799	3.00377
Suberate	-0.589745	3.88368
Phosphoenolpyruvate	-0.569934	1.82003
Glutamine	-0.557106	8.19317
Allothreonine	-0.50405	9.99799
Homoserine	-0.492837	9.8489
Threonine	-0.492481	9.79373
Glu-Gln	-0.45131	2.09127
Theanine	-0.427216	1.58311
P-DMEA	-0.425022	6.14189
N-Acetylserine	-0.290347	0.847156
Psicose	-0.211668	0.849481
Dihydroxyacetone phosphate	-0.18018	0.395055
Succinate	-0.173816	0.781863
Lactate	-0.153214	0.74874
Glyceraldehyde	-0.146116	0.700497
Uridine diphosphate	-0.116882	0.332332
Azelate	-0.0617232	0.192492
Glycerol 3-phosphate	-0.059665	0.0954598
2-/3-Phosphoglycerate	-0.0305434	0.061665
Cytidine	-0.00145966	0.00205483
Adenosine diphosphate	0.0437861	0.12502
Alanine	0.0694878	0.770566
Carnitine (17:0)	0.0730538	0.122847
Aminoisobutanoate	0.0800368	0.322644
Serine	0.0877381	0.646428
Glucose 6-phosphate	0.100905	0.148004
Guanidinoacetate	0.104903	0.072042
Guanosine diphosphate	0.149828	0.536664
Phosphorylcholine	0.187081	2.17366
Acetylcarnitine	0.195431	1.8206
Glutathione disulfide	0.276948	0.281613
Arg-Ala	0.284646	1.14626
Citrulline	0.361534	3.72985
Asparagine	0.446132	8.69963
Pyridoxal	0.451541	5.61163
4-/5-Oxoproline	0.484397	2.9875
Decanoate	0.523999	2.69373
N-Acetylcysteine	0.580605	3.42119
Glycine	0.628232	3.06809
N-Acetylhexosamine phosphate	0.636685	6.20948
Urocanate	0.65092	1.60465
N-alpha-Acetyllysine	0.710805	4.26961
Nicotinamide	0.715094	7.69178
Citrate/Isocitrate	0.785668	16.0477
Myoinositol	0.820761	14.2042
3-Sulfinoalanine	0.842844	10.5682
Gluconate	0.874161	16.5888
Proline	0.927406	17.9411
NADH	0.974587	7.24791
Pentitols	1.05197	25.3029
Carnitine (5:0)	1.09783	16.1155
Glu-Pro	1.10331	17.1196
6-Oxo-NAM	1.1346	3.78463
Homoarginine	1.28381	21.9265
Maltose	1.30537	1.68757
Pyruvate	1.34486	18.8838
N,N-Dimethyllysine	1.39711	16.2804
Aminoadipate	1.40788	12.4198
Ethanolamine	1.44863	30.4314
Creatine	1.48439	28.5184
N,N,N-Trimethyllysine	1.5741	30.1068
Cytidine monophosphate	1.59303	21.1894
N-Acetylglutamate	1.76243	28.429
3-Hydroxycarnitine (5:0)	1.81118	16.9835
N-Acetylmethionine	1.82123	18.898
Gamma-aminobutyrate	1.87455	24.6605
Adenosine monophosphate	1.91023	26.2262
N,N-Dimethylarginine	1.92604	29.0797
Asp-Pro	2.02731	33.588
Trigonelline	2.03203	41.2257
N-Undecanoylglycine	2.05469	10.2765
Ser-Arg	2.06784	18.5696
Deoxyribose	2.08798	22.6981
Taurine	2.20207	46.3891
4-Oxo-NAM	2.25332	7.27198
trans-Aconitate	2.29972	39.2031
Thymidine triphosphate	2.32642	34.3409
N-Methylaspartate	2.33309	47.5688
N-Acetylalanine	2.34047	34.6222
Ophthalmate	2.36481	27.6648
Glutamate	2.36816	47.5156
S-Adenosylhomocysteine	2.41311	22.1471
Val-Lys	2.42875	35.537
Cytidine diphosphate	2.47738	25.1038
S-Adenosylmethionine	2.49845	35.7794
Cytidine triphosphate	2.57833	32.6682
Nicotinamide mononucleotide	2.61799	27.0508
Acetylaminoadipate	2.63847	48.53
Cysteate	2.65189	5.54158
Deoxyadenosine triphosphate	2.69066	33.4528
UDP-glucose	2.80083	46.8301
Hexitols	2.84025	31.4617
Carnitine (glutaryl)	2.84946	33.2975
Guanosine diphosphate mannose	2.85218	34.944
Cytosine	2.85982	32.6276
Oleamide	2.8641	22.7439
alpha-Ketoglutarate	2.97962	27.928
Glucose 1-phosphate	2.99113	30.9018
Uridine triphosphate	3.023	40.2144
Tartrate	3.05488	16.0047
Galactose 1-phosphate	3.15072	32.2927
NADP+	3.17837	41.7479
Hydroxyphenyllactate	3.19048	29.5832
Homovanillate	3.19473	29.5813
UDP-N-acetylglucosamine	3.25305	47.1932
Glyceraldehyde 3-phosphate	3.28645	15.7268
Malate	3.32392	42.2964
Sphingosine	3.32439	19.6325
Pantothenate	3.32912	38.8913
3-Hydroxymethylglutarate	3.35086	40.9253
Glycerophosphocholine	3.36991	50.0406
Carnitine (16:0)	3.37101	15.4257
Adenosine triphosphate	3.38334	42.9775
Glutathione	3.47775	38.5826
3-Hydroxycarnitine (4:0)	3.49259	27.3757
Sphinganine	3.511	24.1031
Leu-Pro	3.58101	33.2661
Itaconate	3.60016	30.6229
Aspartate	3.66182	43.5686
Carnitine (4:0)	3.66213	26.2698
Glycerophosphoinositol	3.66486	40.692
Deoxycytidine monophosphate	3.67083	29.3701
Gamma-linolenate	3.70142	12.1964
Cys-Gly	3.72652	38.4105
2-Mannosyl-3-phosphoglycerate	3.79118	27.6242
Inosine monophosphate	3.81413	31.3976
Carnitine (3:0)	3.85951	27.1839
Deoxyinosine	3.87773	16.0299
Deoxyadenosine	3.88627	24.2909
NAD+	3.90842	57.6398
Aspartylglycosamine	3.94343	46.7
Guanosine monophosphate	3.95628	25.6378
Deoxyguanosine diphosphate	4.00614	38.4824
Mannose 6-phosphate	4.03431	35.8215
Carnitine (6:0)	4.04678	23.8991
Threonate	4.10293	28.1998
Cyclic ADP-ribose	4.11484	61.5282
N-Acetylneuraminate	4.12104	42.7698
N-Acetylaspartate	4.18653	46.35
Citramalate	4.28151	30.757
Fumarate	4.33431	44.4602
2-Hydroxyglutarate	4.35901	30.785
Uridine monophosphate	4.36343	36.1132
Thymidine monophosphate	4.46907	25.6859
Carnitine (18:0)	4.47735	12.4033
Biotin	4.47779	23.8226
Carnitine (16:1)	4.51407	18.6854
Fructose 6-phosphate	4.56866	38.5969
Carnitine (18:1)	4.64778	14.6387
Glu-Glu	4.74037	30.9212
Glucosamine 6-phosphate	4.7685	45.3576
Sulfolactate	4.77805	10.7113
4alpha-Hydroxyformyl-4beta-methyl-5alpha-cholest-8-en-3beta-ol	4.88565	11.5982
Glycerophosphoethanolamine	4.94835	46.9616
Citicoline	4.96526	43.8266
Ascorbate	5.03029	38.7312
Phosphoserine	5.06134	15.0226
CDP-ethanolamine	5.18848	48.4502
S-Methylthioadenosine	5.1906	22.2031
Carnitine (14:0)	5.23333	18.84
Phosphocreatine	5.59654	41.7114
Deoxycarnitine	5.79341	43.7754
beta-Glycerophosphate	5.86492	38.3802
Argininosuccinate	6.03513	48.3464
Deoxycytidine	6.07153	35.8575
Glycerol cyclic phosphate	6.99987	28.8875
Phosphoethanolamine	7.61204	52.3259
Hypotaurine	7.66533	33.4079
Deoxycholate	7.82996	29.0769
Ursodeoxycholate	7.82996	29.0769
Carnitine (20:0)	8.33485	10.8603
CMP-2-aminoethylphosphonate	8.34983	65.1152
Dihydroorotate	8.51194	19.6848
Orotate	9.11559	33.2055
N-Acetylputrescine	9.47212	35.3572
Cystathionine	9.98825	49.6587
Ureidosuccinate	10.4589	21.595

## Sheet: Extended Data Fig. 2d
	NHA	BT054
Replicate 1	0.8331	4.161
Replicate 2	0.8139	3.49
Replicate 3	0.6969	3.16

## Sheet: Extended Data Fig. 2e
	NHA	BT054
Replicate 1	282000	588000000
Replicate 2	499000	413000000
Replicate 3	348000	574000000
Replicate 4	102000	592000000
Replicate 5	554000	936000000
Replicate 6	431000	740000000
Replicate 7	340000	580000000
Replicate 8	428000	573000000
Replicate 9	384000	622000000
Replicate 10	410000	667000000
Replicate 11	667000	1010000000
Replicate 12	511000	710000000
Replicate 13	1530000	1010000000
Replicate 14	525000	612000000
Replicate 15	684000	733000000
Replicate 16	373000	654000000
Replicate 17	553000	964000000
Replicate 18	1160000	1470000000
Replicate 19	1130000	714000000
Replicate 20	534000	694000000
Replicate 21	305000	649000000
Replicate 22	584000	651000000
Replicate 23	535000	718000000
Replicate 24	450000	862000000
Replicate 25	235000	894000000
Replicate 26	565000	1180000000
Replicate 27	1160000	43100000
Replicate 28	314000	1260000000
Replicate 29	273000	795000000
Replicate 30	195000	703000000

## Sheet: Extended Data Fig. 2f
	NHA	BT054
Replicate 1	2000000	667000000
Replicate 2	518000	257000000
Replicate 3	629000	593000000
Replicate 4	1000000	332000000
Replicate 5	774000	520000000
Replicate 6	722000	297000000
Replicate 7	397000	445000000
Replicate 8	834000	434000000
Replicate 9	611000	476000000
Replicate 10	613000	213000000
Replicate 11	922000	363000000
Replicate 12	433000	262000000
Replicate 13	596000	422000000
Replicate 14	822000	191000000
Replicate 15	427000	313000000
Replicate 16	972000	255000000
Replicate 17	880000	528000000
Replicate 18	1610000	632000000
Replicate 19	1300000	351000000
Replicate 20	1270000	284000000
Replicate 21	1330000	302000000
Replicate 22	1020000	258000000
Replicate 23	1240000	407000000
Replicate 24	2330000	372000000
Replicate 25	1690000	321000000
Replicate 26	1340000	467000000
Replicate 27	526000	5600000
Replicate 28	535000	608000000
Replicate 29	2260000	343000000
Replicate 30	1230000	334000000

## Sheet: Extended Data Fig. 2g
	NHA	BT054
Replicate 1	993882	514587083
Replicate 2	1.11708e+06	521658145
Replicate 3	522678	562350292
Replicate 4	902117	486217960
Replicate 5	718594	501759415
Replicate 6	1.51233e+06	540348232
Replicate 7	740051	534361235
Replicate 8	1.46989e+06	586621859
Replicate 9	474313	502124330
Replicate 10	426419	616166264
Replicate 11	1.17427e+06	591960969
Replicate 12	718587	578178232
Replicate 13	914021	524081502
Replicate 14	689436	536818790
Replicate 15	680312	494136434
Replicate 16	830282	573548594
Replicate 17	1.41449e+06	612822183
Replicate 18	2.07633e+06	748546405
Replicate 19	1.55697e+06	578776389
Replicate 20	1.53534e+06	620461018
Replicate 21	823186	630620762
Replicate 22	660786	414329251
Replicate 23	637750	536057708
Replicate 24	2.14679e+06	607031284
Replicate 25	771052	677728542
Replicate 26	1.37532e+06	650351009
Replicate 27	881439	5.84636e+07
Replicate 28	498092	667014973
Replicate 29	1.12264e+06	590632318
Replicate 30	594173	571700345

## Sheet: Extended Data Fig. 2h
	NHA	BT054
Replicate 1	3.53159e+07	6.88547e+06
Replicate 2	4.9107e+07	5.15411e+06
Replicate 3	2.52104e+07	8.35402e+06
Replicate 4	4.69745e+07	5.73195e+06
Replicate 5	58820551	5.53231e+06
Replicate 6	3.32206e+07	5.3907e+06
Replicate 7	5.99767e+07	7.85238e+06
Replicate 8	46297101	6.38371e+06
Replicate 9	3.45412e+07	6.06564e+06
Replicate 10	4.27794e+07	7.09514e+06
Replicate 11	37227928	7277262
Replicate 12	5.55453e+07	6.32392e+06
Replicate 13	6.20364e+07	8.73202e+06
Replicate 14	4.65696e+07	1.1948e+07
Replicate 15	5.29646e+07	7.45085e+06
Replicate 16	6.96772e+07	9.95038e+06
Replicate 17	5.62376e+07	7.81455e+06
Replicate 18	4.65023e+07	11004942
Replicate 19	3.49195e+07	8.78073e+06
Replicate 20	3.59702e+07	8.82499e+06
Replicate 21	2.08927e+07	7.07013e+06
Replicate 22	2.77071e+07	7.65016e+06
Replicate 23	2.37648e+07	7.73512e+06
Replicate 24	4.01053e+07	6.16598e+06
Replicate 25	4.38807e+07	7.6298e+06
Replicate 26	3.65337e+07	7.6879e+06
Replicate 27	9.28497e+06	6.77915e+06
Replicate 28	1.24493e+07	8.17956e+06
Replicate 29	1.74324e+07	1.05301e+07
Replicate 30	2.63197e+07	9.02852e+06

## Sheet: Extended Data Fig. 2i
	NHA	BT054
Replicate 1	226063	9.93614e+06
Replicate 2	330820	9.85738e+06
Replicate 3	281419	9.56078e+06
Replicate 4	59060.9	9.84262e+06
Replicate 5	139581	1.04537e+07
Replicate 6	408855	9.90345e+06
Replicate 7	900309	1.00863e+07
Replicate 8	869268	9.34568e+06
Replicate 9	809127	9.57379e+06
Replicate 10	573529	1.07803e+07
Replicate 11	626386	9.56098e+06
Replicate 12	730890	1.32972e+07
Replicate 13	1.03081e+06	1.09113e+07
Replicate 14	948836	8.58816e+06
Replicate 15	940860	1.0639e+07
Replicate 16	381571	1.01622e+07
Replicate 17	559782	1.34462e+07
Replicate 18	77387	1.24598e+07
Replicate 19	487221	1.527e+07
Replicate 20	376509	15814345
Replicate 21	554459	1.53432e+07
Replicate 22	661971	1.22809e+07
Replicate 23	242044	1.28062e+07
Replicate 24	202732	1.15441e+07
Replicate 25	250770	1.28243e+07
Replicate 26	0	1.11989e+07
Replicate 27	1.65221e+06	1.02606e+07
Replicate 28	1.37819e+06	1.10181e+07
Replicate 29	239482	1.00327e+07
Replicate 30	389139	9.31919e+06

## Sheet: Extended Data Fig. 2j
	NHA	BT054
Replicate 1	3.21811e+06	2.58573e+06
Replicate 2	3.33058e+06	3.69078e+06
Replicate 3	3.76122e+06	3.43642e+06
Replicate 4	661192	3.11863e+06
Replicate 5	1.18982e+06	4.11758e+06
Replicate 6	3.7635e+06	5.06235e+06
Replicate 7	3.7992e+06	3.40876e+06
Replicate 8	4.21791e+06	3.30605e+06
Replicate 9	7.00622e+06	3.54807e+06
Replicate 10	6.56156e+06	4.43786e+06
Replicate 11	4.21791e+06	3.96611e+06
Replicate 12	7.60251e+06	5.2658e+06
Replicate 13	8.2033e+06	4.2171e+06
Replicate 14	8.38405e+06	4.97921e+06
Replicate 15	8.58235e+06	4.00598e+06
Replicate 16	4.36663e+06	4.92745e+06
Replicate 17	4.9844e+06	4.63854e+06
Replicate 18	2.42051e+06	5.2185e+06
Replicate 19	4.53369e+06	4.97391e+06
Replicate 20	4.21791e+06	5.72762e+06
Replicate 21	3.94923e+06	4.17753e+06
Replicate 22	5.74114e+06	5.67448e+06
Replicate 23	3.78733e+06	4.71785e+06
Replicate 24	4.01691e+06	4.9848e+06
Replicate 25	3.47813e+06	6.47769e+06
Replicate 26	2.23344e+06	6.12861e+06
Replicate 27	1.31431e+07	5.23083e+06
Replicate 28	8.83089e+06	5.08295e+06
Replicate 29	3.42137e+06	3.82697e+06
Replicate 30	2.29138e+06	3.62595e+06

[truncated: 1 more sheets: Extended Data Fig. 2k]
