# Supplementary material for: Nitrogen metabolism profiling reveals cell state-specific pyrimidine synthesis pathway choice
Source: Nat Metab. 2026 Apr 29;8(5):1124–48. doi: 10.1038/s42255-026-01520-0 (PMC13218935; doi:10.1038/s42255-026-01520-0)
Supplement: Supplementary file 23 — Statistical source data. [file 42255_2026_1520_MOESM23_ESM.xlsx]

## Sheet: Extended Data Fig. 3a
Amide-15N-Gln > Gln					Amide-15N-Gln > uridine					15N2-uridine > Gln					15N2-uridine > uridine
	GSCs	Differentiated cells	NSCs			GSCs	Differentiated cells	NSCs			GSCs	Differentiated cells	NSCs			GSCs	Differentiated cells	NSCs
BT054	0.713938				BT054	0.292078				BT054	0.00153794				BT054	0.311967
HK157	0.754206				HK157	0.44456				HK157	0.0171894				HK157	0.22927
TS516	0.838151				TS516	0.274024				TS516	0.00209864				TS516	0.38523
TS603	0.500259				TS603	0.0961647				TS603	0				TS603	0.534752
HK308	0.656364				HK308	0.234652				HK308	0.00281998				HK308	0.297394
NHA Donor #1		1			NHA Donor #1		0.0624297			NHA Donor #1		0.00076778			NHA Donor #1		0.838694
NHA Donor #2		0.99937			NHA Donor #2		0.150784			NHA Donor #2		0			NHA Donor #2		0.653354
BJ		1			BJ		0.0285758			BJ		0.00342335			BJ		0.833503
HNF		1			HNF		0.194455			HNF		0			HNF		0.652252
Neurons		0.862858			Neurons		0			Neurons		0			Neurons		0.631687
ENSA			0.70976		ENSA			0.160811		ENSA			0.00216488		ENSA			0.627427
NSC11			0.695941		NSC11			0.19992		NSC11			0.00224834		NSC11			0.722011
NPC			0.9678		NPC			0.165793		NPC			0		NPC			0.830643

## Sheet: Extended Data Fig. 3b
	Amide 15N Glutamine			15N2 Uridine
	Replicate 1	Replicate 2	Replicate 3	Replicate 1	Replicate 2	Replicate 3
0 hours	0.000370524	0.000276551	0.0017887	0	0	0
6 hours	0.327661	0.344026	0.40145	0.188075	0.177471	0.184343
12 hours	0.414182	0.449383	0.43346	0.292288	0.281177	0.27211
18 hours	0.388695	0.390083	0.393587	0.328816	0.346998	0.352725

## Sheet: Extended Data Fig. 3c
	Amide 15N Glutamine			15N2 Uridine
	Replicate 1	Replicate 2	Replicate 3	Replicate 1	Replicate 2	Replicate 3
0 hours	0.0119364	0.00796866	4.9476e-05	0	0	0
6 hours	0.0624172	0.070059	0.0896198	0.651102	0.661318	0.684565
12 hours	0.0715146	0.0796939	0.101863	0.773405	0.782523	0.764223
18 hours	0.077739	0.0880425	0.10632	0.663568	0.751404	0.781734

## Sheet: Extended Data Fig. 3d
	Amide 15N Glutamine			15N2 Uridine
	Replicate 1	Replicate 2	Replicate 3	Replicate 1	Replicate 2	Replicate 3
0 hours	0	0	0	0	0	0.00340746
6 hours	0.275321	0.25501	0.360554	0.419473	0.393174	0.336839
12 hours	0.390538	0.399651	0.443789	0.514637	0.46689	0.420768
18 hours	0.351221	0.352289	0.467465	0.396741	0.526799	0.426918

## Sheet: Extended Data Fig. 3e
	Amide 15N Glutamine			15N2 Uridine
	Replicate 1	Replicate 2	Replicate 3	Replicate 1	Replicate 2	Replicate 3
0 hours	0.00948024	0.00158148	0.000213453	0	0	0
6 hours	0.265361	0.32167	0.237093	0.292831	0.293644	0.293638
12 hours	0.500745	0.523451	0.480177	0.385524	0.382762	0.427959
18 hours	0.468104	0.529402	0.532432	0.351368	0.347819	0.352124

## Sheet: Extended Data Fig. 3f
	DMSO			10nM orludodstat
	Replicate 1	Replicate 2	Replicate 3	Replicate 1	Replicate 2	Replicate 3
0uM Urd	9.28	7.1	9.34	9.43	8.5	12.24
3uM Urd	7.77	7.9	6.25	14.1	14.69	9.29
10uM etoposide	43.15	38.93	28.25

## Sheet: Extended Data Fig. 3g
	-Urd	+Urd
Replicate 1	6.82255	6.51404
Replicate 2	6.43409	6.72234
Replicate 3	6.74795	6.59264

## Sheet: Extended Data Fig. 3h
	-Urd	+Urd
Replicate 1	8.5146	8.4399
Replicate 2	8.49918	8.92008
Replicate 3	8.35963	8.5635

## Sheet: Extended Data Fig. 3i
	-Urd	+Urd
Replicate 1	3.53161	3.6032
Replicate 2	3.81771	2.9804
Replicate 3	3.5672	2.82326

## Sheet: Extended Data Fig. 3j
	-Urd	+Urd
Replicate 1	5.40935	5.14808
Replicate 2	5.58164	4.07662
Replicate 3	5.16029	5.02204
