# Supplementary material for: Nitrogen metabolism profiling reveals cell state-specific pyrimidine synthesis pathway choice
Source: Nat Metab. 2026 Apr 29;8(5):1124–48. doi: 10.1038/s42255-026-01520-0 (PMC13218935; doi:10.1038/s42255-026-01520-0)
Supplement: Supplementary file 24 — Statistical source data. [file 42255_2026_1520_MOESM24_ESM.xlsx]

## Sheet: Extended Data Fig. 4a
	Saline		Amide 15N Glutamine				15N2 Uridine
	Replicate 1	Replicate 2	Replicate 1	Replicate 2	Replicate 3	Replicate 4	Replicate 1	Replicate 2	Replicate 3	Replicate 4
0 hours	1	1	1	1	1	1	1	1	1	1
30 minutes	0.84	0.78	0.72	0.96	1.22	1.34	1.18	1.29	0.99	0.89
1 hour	1.03	0.9	0.73	0.22	0.93	1.51	0.42	1.34	2.23	1.2
3 hours	1.56	1.14	2.43	0.99	1.23	1.58	1.11	1.3	2.91	1.51
6 hours	0.85	1.18	0.98	1.48	1.29	2.06	0.26	1.44	1.55	0.78
12 hours	2.44	1.15	1.55	1.21	1.08	1.65	1.29	0.26	1.38	1.82
18 hours	1.17	0.98	*	0.2	1.3	1.62	0.82	1.11	1.82	1.31

## Sheet: Extended Data Fig. 4b
	Saline	Amide 15N Glutamine	15N2 Uridine
Replicate 1	1	0.755454	0.673662
Replicate 2	1	1.12393	0.805079
Replicate 3		0.956796	0.83432
Replicate 4			0.795973

## Sheet: Extended Data Fig. 4c
	Saline		Amide 15N Glutamine				15N2 Uridine
	Replicate 1	Replicate 2	Replicate 1	Replicate 2	Replicate 3	Replicate 4	Replicate 1	Replicate 2	Replicate 3	Replicate 4
0 hours	1	1	1	1	1	1	1	1	1	1
30 minutes	0.93	0.58	0.98	0.62	1.83	0.74	0.65	2.18	3.3	2.37
1 hour	0.63	0.49	2.34	0.33	1.46	0.74	0.38	1.69	1.64	1.96
3 hours	1.55	0.56	*	0.51	2.38	1.33	0.88	4.26	5.59	3.06
6 hours	1.37	0.34	1.15	1.73	1.31	1.48	0.22	4.64	2.3	1.89
12 hours	*	0.83	1.49	0.91	2.12	2.78	3.12	1.16	4.91	7.53
18 hours	0.23	1.03	0.58	0.31	1.61	3.79	1.64	3.38	3.3	5.28

## Sheet: Extended Data Fig. 4d
	Saline	Amide 15N Glutamine	15N2 Uridine
Replicate 1	1	0.498086	0.346701
Replicate 2	1	0.5179	0.905754
Replicate 3		0.857255	1.17869
Replicate 4		0.992705	1.06961

## Sheet: Extended Data Fig. 4f
	Saline	Amide 15N Glutamine
Replicate 1	1	0.94712
Replicate 2		0.933519
Replicate 3		0.910089

## Sheet: Extended Data Fig. 4g
	Saline	Amide 15N Glutamine
Replicate 1	0	0.0528799
Replicate 2		0.0664805
Replicate 3		0.0898649

## Sheet: Extended Data Fig. 4h
	Saline	Amide 15N Glutamine
Replicate 1	1	1
Replicate 2		1
Replicate 3		1
Replicate 4		1

## Sheet: Extended Data Fig. 4i
	Saline	Amide 15N Glutamine
Replicate 1	0	0
Replicate 2		0
Replicate 3		0
Replicate 4		0
