# Supplementary material for: Nitrogen metabolism profiling reveals cell state-specific pyrimidine synthesis pathway choice
Source: Nat Metab. 2026 Apr 29;8(5):1124–48. doi: 10.1038/s42255-026-01520-0 (PMC13218935; doi:10.1038/s42255-026-01520-0)
Supplement: Supplementary file 25 — Statistical source data. [file 42255_2026_1520_MOESM25_ESM.xlsx]

## Sheet: Extended Data Fig. 5a
	Saline				Amide 15N Glutamine					15N2 Uridine
	Replicate 1	Replicate 2	Replicate 3	Replicate 4	Replicate 1	Replicate 2	Replicate 3	Replicate 4	Replicate 5	Replicate 1	Replicate 2	Replicate 3	Replicate 4	Replicate 5
Brain	0.0107208	0.00472194	0.0014429		0.756644	0.719	0.810392	0.882485	0.797148	0.0102705	0.0193468	0.00354594	0.0105768	0.0131359
Glioma	0.00481009	0.0406568	0.00556443	0.00610051	0.606722	0.499977	0.677027	0.597389	0.452481	0.00953989	0.0212724	0.00657436	0.0116167	0.011523

## Sheet: Extended Data Fig. 5b
	Saline			Amide 15N Glutamine					15N2 Uridine
	Replicate 1	Replicate 2	Replicate 3	Replicate 1	Replicate 2	Replicate 3	Replicate 4	Replicate 5	Replicate 1	Replicate 2	Replicate 3	Replicate 4	Replicate 5
Brain	0.00081295	0.00028319	0	0.00108753	0	0	0	0	0.280193	0.158369	0.194327	0.480017	0.266661
Glioma	0.00315557	0	0.00109483	0.0021564	0.00429188	0	0	0.00026852	0.222204	0.168489	0.055493	0.259714	0.0751406
