# Supplementary material for: Nitrogen metabolism profiling reveals cell state-specific pyrimidine synthesis pathway choice
Source: Nat Metab. 2026 Apr 29;8(5):1124–48. doi: 10.1038/s42255-026-01520-0 (PMC13218935; doi:10.1038/s42255-026-01520-0)
Supplement: Supplementary file 26 — Statistical source data. [file 42255_2026_1520_MOESM26_ESM.xlsx]

## Sheet: Extended Data Fig. 6a
	Intracellular UMP
	Replicate 1	Replicate 2	Replicate 3
1 hour 5 minutes	312672	446097	475116
4 hours 4 minutes	343460	316712	372781
6 hours	259057	271409	287865
7 hours 10 minutes	313819	380268	367326
8 hours 12 minutes	420152	299353	444101
10 hours 12 minutes	441387	481016	590395
12 hours 59 minutes	364712	270590	552902
14 hours 1 minute	350414	284451	248621
16 hours	290809	194629	320039
19 hours 33 minutes	328962	348723	398491
20 hours 32 minutes	332788	365379	358776
22 hours 34 minutes	368022	348860	465350
24 hours 32 minutes	375167	345205	359236

## Sheet: Extended Data Fig. 6b
	Intracellular UDP-Hexose
	Replicate 1	Replicate 2	Replicate 3
1 hour 5 minutes	2.53787e+07	2.06535e+07	2.16301e+07
4 hours 4 minutes	2.27111e+07	2.09e+07	2.15354e+07
6 hours	1.76748e+07	1.81633e+07	1.62444e+07
7 hours 10 minutes	2.14157e+07	2.27878e+07	2.12802e+07
8 hours 12 minutes	21688479	2.09284e+07	2.3953e+07
10 hours 12 minutes	22495435	2.45203e+07	28781229
12 hours 59 minutes	2.04137e+07	16334365	2.17778e+07
14 hours 1 minute	2.10803e+07	1.99753e+06	1.73826e+07
16 hours	2.0136e+07	1.55495e+07	2.07708e+07
19 hours 33 minutes	2.07617e+07	1.93536e+07	1.89224e+07
20 hours 32 minutes	1.85894e+07	2.38872e+07	2.07871e+07
22 hours 34 minutes	2.17385e+07	2.23126e+07	26899770
24 hours 32 minutes	2.57619e+07	2.52759e+07	2.27088e+07

## Sheet: Extended Data Fig. 6c
	Intracellular UDP-HexNAc
	Replicate 1	Replicate 2	Replicate 3
1 hour 5 minutes	4.57727e+07	3.69031e+07	3.65913e+07
4 hours 4 minutes	4.60404e+07	3.77128e+07	4.43034e+07
6 hours	3.18677e+07	3.12584e+07	3.52492e+07
7 hours 10 minutes	3.55411e+07	3.85265e+07	4.17493e+07
8 hours 12 minutes	4.58282e+07	3.5276e+07	5.0162e+07
10 hours 12 minutes	4.39268e+07	4.62999e+07	5.46986e+07
12 hours 59 minutes	3.04029e+07	2.5323e+07	4.23068e+07
14 hours 1 minute	42162395	8.49291e+06	3.72983e+07
16 hours	4.39527e+07	2.89059e+07	4.45297e+07
19 hours 33 minutes	3.96301e+07	4.02509e+07	4.01523e+07
20 hours 32 minutes	38659290	4.69715e+07	4.82003e+07
22 hours 34 minutes	4.71126e+07	4.6523e+07	5.93904e+07
24 hours 32 minutes	5.58548e+07	4.78127e+07	5.16661e+07

## Sheet: Extended Data Fig. 6d
	+Uridine							-Uridine
	0.25 hours	0.5 hours	0.75 hours	1 hour	3 hours	6 hours	9 hours	0.25 hours	0.5 hours	0.75 hours	1 hour	3 hours	6 hours	9 hours
Ureidosuccinate	-0.0837132	1.2237	-0.598053	-0.500114	-0.605842	0.22953	-1.24482	0.539776	-0.0841071	-0.174494	1.36313	3.85743	8.59751	9.23483
Orotate	0.113228	1.02516	0.951485	0.18608	-0.238783	-0.0277058	-0.0467717	0.447313	-0.556442	-0.0374113	1.21621	3.23085	8.06422	8.3232
Dihydroorotate	0.527251	0.00209907	-0.337284	-0.224657	-0.0737605	0.85789	-0.344738	-0.888913	-1.07509	-0.591416	0.273223	-0.132561	3.22317	3.72711
Fructose 1,6-bisphosphate	1.49455	1.959	1.06019	-1.34487	0.351905	0.437355	1.35415	-0.0762103	0.369176	-1.43725	0.0982969	-0.0807238	1.14124	1.87523
Guanosine diphosphate	0.601635	1.12728	0.958773	-0.339988	-0.41185	1.10895	1.66752	-0.103423	0.173197	-1.1091	0.800553	0.0147866	1.35408	1.83278
Sulfolactate	2.27696	1.60973	1.32746	0.519656	0.661668	0.858457	1.291	1.22473	0.322815	0.960427	0.480941	0.9054	1.22881	1.63615
Diethanolamine	1.25528	1.85479	1.68371	1.27079	1.61067	-0.0465048	1.09705	1.42218	0.940243	1.12791	0.62543	1.72166	1.14092	1.62782
Glucosamine 6-phosphate	-0.215056	0.462866	0.281533	0.90328	0.266844	1.29855	1.4078	1.45907	0.522683	0.0581635	0.96296	0.394913	0.938295	1.51591
N,N-Dimethylarginine	2.1621	2.03207	1.71653	-0.167502	0.990549	0.585323	1.33763	1.99713	1.16162	1.37136	0.761031	1.09603	1.92166	1.49457
6-Phosphonogluconolactone	0.519191	0.928278	0.396353	0.0477858	-0.21683	1.46225	1.27129	0.577651	0.479504	-0.663688	0.992841	0.223683	1.22257	1.3769
Adenosine monophosphate	-0.0361761	0.0793976	0.460278	1.01531	-0.455062	0.0834385	1.29036	-0.0517847	0.16133	-0.389178	0.772711	-0.170998	1.01039	1.34478
N-Acetylneuraminate	-0.504385	0.630618	0.263493	0.137198	-0.86146	-0.650423	-0.368468	0.601403	0.447978	0.000949875	0.121484	-0.503095	1.26698	1.30705
6-Phosphogluconate	0.402744	0.820827	0.298768	-0.171952	-0.471031	1.42134	1.13865	0.645881	0.262033	-0.999508	0.745913	0.0926565	1.20316	1.233
N,N,N-Trimethyllysine	0.641571	0.708598	0.955176	-0.110891	0.37507	0.0864387	0.693672	0.963787	0.658538	0.425692	-0.273865	-0.152971	0.988949	1.15644
Arabitol	0.827524	0.778644	1.73549	0.382512	0.615388	0.624933	0.000741384	0.19645	0.0839574	-0.109023	0.170401	0.18759	0.849624	1.14252
Guanosine diphosphate mannose	0.450911	0.116732	-0.257089	-1.19394	-1.39362	0.759809	0.501528	1.04912	0.292507	-1.04947	-0.751804	-0.718103	0.802602	1.13912
Guanosine triphosphate	0.262404	1.19346	0.868738	-0.902688	0.422658	1.81335	0.904234	-0.98885	-0.245722	-2.00029	0.959261	0.474919	0.739971	1.06669
Guanosine triphosphate	0.283861	1.13311	0.814668	-1.48475	0.352033	1.78636	0.855242	-1.12303	-0.696871	-2.29629	0.549128	0.419185	0.674809	1.05565
trans-Aconitate	0.923331	0.615485	1.3293	1.3258	-0.0517966	0.594482	1.42651	1.04195	0.881598	1.06614	0.284476	0.809298	0.742853	1.0202
Phosphoenolpyruvate	-0.620476	-0.0466591	0.545353	0.525768	-1.26963	1.42818	1.32167	1.19172	0.543196	-0.438939	0.232288	-0.0309315	1.27817	0.975898
Adenosine diphosphate	-0.0350141	0.437286	0.446326	0.154579	-0.346055	0.409121	0.771105	0.135286	0.151228	-0.536248	0.54778	-0.188531	0.90681	0.963465
Deoxyguanosine diphosphate	-0.031705	0.423665	0.41627	0.144122	-0.330751	0.280399	0.779174	0.157955	0.154928	-0.513331	0.435443	-0.26384	0.916138	0.959403
N,N-Dimethyllysine	1.25342	1.19138	1.01524	0.101107	0.164588	0.907383	0.668889	1.18571	0.555037	0.901408	0.310622	0.26947	1.23044	0.943792
2-/3-Phosphoglycerate	-0.583943	0.137439	0.485228	0.489322	-1.37051	1.30019	1.06303	0.806228	0.255181	-0.540288	0.358941	-0.00984045	0.969451	0.920569
Glutathione disulfide	-0.330393	0.291816	0.108426	0.0613776	-0.506581	0.772266	0.640295	0.661448	0.436524	-0.246014	0.25276	-0.0824369	0.939244	0.911759
Glu-Glu	-0.579444	0.209546	0.425969	-0.185061	-1.21276	0.999597	0.619653	0.643598	0.318658	-0.353173	0.230272	0.151494	0.956896	0.906641
Inosine	-1.70595	-1.58527	1.0554	2.84823	-2.9664	0.95141	1.39553	1.00524	0.764151	1.60335	0.869724	-0.223548	1.58932	0.864089
N-Acetylcysteine	0.360066	0.957517	0.90569	0.996674	-0.437604	0.10142	0.907511	0.405753	0.570598	-0.498281	0.533099	-1.71357	1.14424	0.850818
Adenosine diphosphate ribose	-0.187236	0.45932	2.09838	2.51767	0.387301	-1.32286	1.65193	4.0925	1.97879	1.86334	0.783202	2.57086	3.34074	0.818255
Glucose 6-phosphate	-0.325959	-0.178954	0.347738	0.791053	-1.07011	0.781341	1.02866	0.82737	0.308903	-0.0497678	0.743103	-0.17942	1.08649	0.797833
Phosphoethanolamine	-0.501956	-0.517742	-0.531752	-0.665752	-0.789149	-0.55908	0.319656	-0.479359	-0.841732	-1.17444	-0.715115	-0.929005	-0.203348	0.756756
Adenosine triphosphate	-0.0884609	0.825925	0.492495	-0.685985	-0.0587653	0.813099	0.342451	-0.652227	-0.206724	-1.39629	0.645485	-0.0200578	0.476876	0.641178
Ribulose/Ribose/Xylulose 5-phosphate	-0.0756258	0.299185	0.148123	0.459343	-0.529856	0.437344	0.683312	0.41994	0.251784	-0.280002	0.503177	-0.396127	0.61301	0.604727
Inosine monophosphate	1.36302	1.09335	0.64648	0.305519	0.685991	-0.456106	0.24971	0.687389	0.138384	-0.120832	0.696503	-0.247718	0.562281	0.601675
NADP+	0.157048	0.721472	0.232597	-0.308174	-0.485435	0.47155	0.297112	0.327386	0.468879	-0.592832	0.211328	-0.549565	0.677355	0.585839
Glycerophosphoinositol	-0.129526	0.420453	0.255329	0.0173785	-0.153595	0.692897	0.515836	0.602078	0.450244	-0.410927	0.0478718	-0.326187	0.647883	0.576555
Malate	0.571531	0.50548	0.322085	-0.278382	0.380611	0.201161	0.236055	0.233157	0.163789	0.201036	0.0570989	0.736007	0.332475	0.559733
Acetyl-CoA	-0.214894	0.317435	0.0571781	0.0283182	-0.530361	0.429371	0.294499	0.440934	0.198664	-0.45278	0.0854251	-0.537248	0.58152	0.518415
Glucose 1-phosphate	-0.303098	-0.00374127	0.169694	0.609831	-0.432685	0.816712	0.694191	0.381632	0.170116	-0.239648	0.529553	-0.00264189	0.70014	0.513872
Carnitine (glutaryl)	-2.10073	-1.9742	-0.950354	-1.9127	-2.01306	0.792772	0.663849	-2.22327	-2.1857	-2.32021	-0.465642	-2.17662	-0.684212	0.503871
Oleamide	1.22685	1.72498	1.06245	0.878921	0.401201	-2.16684	0.188158	0.806505	0.807638	0.721838	-0.184624	-1.07536	0.570155	0.485847
Guanidinoacetate	1.15402	1.91476	1.31993	0.696826	0.629475	-0.0306247	0.634467	0.881821	0.18093	0.250864	0.212791	-0.151557	1.17956	0.474266
Suberate	1.2535	0.90727	0.602146	0.453791	0.232377	0.01301	0.37516	0.896938	0.361507	0.171108	0.323468	-0.0965357	0.324666	0.401857
Glucosaminate	0.214423	0.0832914	-0.570383	-0.907768	-0.370602	-0.068638	1.19084	-0.136243	-1.40023	-0.511493	-0.384064	-1.53613	-0.00962159	0.401284
Glu-Pro	-0.161522	0.268897	-0.176263	-0.23026	-0.399457	0.452407	0.37729	0.362325	0.167598	-0.554505	-0.224984	-0.421903	0.472334	0.399304
2-Hydroxyglutarate	0.180271	0.236966	0.225568	-0.265777	0.295633	0.359506	0.416619	-0.0126882	-0.142787	-0.312952	0.108278	0.149739	0.236827	0.398798
N-Acetylglutamate	-0.0706332	0.436124	0.00887133	-0.102013	-0.142737	0.491945	0.585482	0.309683	0.237141	-0.332274	-0.159276	-0.232227	0.359579	0.378396
Deoxyribose	1.15654	0.867616	1.01076	0.900876	0.565985	-0.325961	0.231851	0.809567	0.628947	0.827367	0.461918	0.293013	0.115776	0.34288
Glutathione	0.0193718	0.952806	0.455484	-0.498531	-0.622959	0.606336	0.666458	0.372743	0.438607	-2.55196	0.102084	-2.30279	0.673875	0.33472
N-Methylaspartate	-0.391475	0.111389	-0.25184	-0.278363	-0.351175	0.313798	0.188545	0.0905148	-0.0626808	-0.556721	-0.248643	-0.457781	0.278884	0.327128
NAD+	-0.105985	0.487485	0.186324	0.0301903	-0.124982	0.0959512	0.0658662	0.190955	0.314976	-0.293457	0.0858886	-0.492054	0.249749	0.320157
Citrate/Isocitrate	0.445557	0.184618	0.223172	-0.153045	0.339511	0.79228	0.138551	-0.0526379	0.419422	0.453639	0.139963	1.38201	-0.111058	0.308108
Cyclic ADP-ribose	-0.0715782	0.490915	0.0477523	-0.198356	-0.239868	-0.00751851	0.0298534	0.0747064	0.177269	-0.473991	-0.0696159	-0.545808	0.225186	0.291545
Phosphorylcholine	-0.762418	0.0693146	-0.11255	-0.258973	-0.604535	0.41163	0.218691	0.267143	0.0913895	-0.751624	-0.167641	-0.59149	0.3245	0.287509
Gamma-aminobutyrate	0.749229	0.836141	0.437504	0.112528	0.345504	0.165252	0.0596144	0.475057	0.0827746	0.052849	0.236975	0.163068	0.0423369	0.285222
Cys-Gly	-0.0125024	0.870968	0.350993	-0.599441	-0.630001	0.567599	0.60873	0.221141	0.41023	-2.65284	0.0126985	-2.3875	0.576202	0.276422
2',4'-Dihydroxyacetophenone	0.615658	0.600859	0.405036	0.230081	0.266674	-0.358518	-0.099323	1.096	0.0981688	0.0829481	0.263832	0.394704	0.566817	0.26372
N-Acetylaspartate	-0.548195	0.149087	-0.100364	-0.250458	-0.450948	0.724001	0.151823	0.257551	0.174686	-0.532753	-0.0748435	-0.11954	0.130253	0.260412
Azelate	0.791411	0.805974	0.322758	0.278842	0.115827	0.453345	0.184002	0.436619	-0.0839666	-0.105836	0.345892	-0.317197	0.279523	0.257357
ADP-ribose	-0.854853	-0.944466	1.02364	1.10124	-0.131954	-0.343276	0.641235	2.1752	0.639885	1.16528	0.142853	1.40371	1.5237	0.252429
Adipate	0.97664	0.792827	0.40747	0.496524	0.501777	-0.14147	0.0740521	0.588653	0.378901	0.437991	0.0949904	0.170335	0.0861681	0.248301
Glycerophosphocholine	-1.19254	-0.883918	-1.04461	-0.507581	-0.0807848	0.0933426	0.232705	-0.297625	-0.740081	-0.881723	-0.466641	-0.390605	0.0154002	0.235118
P-DMEA	-0.26546	0.317013	0.0305293	-0.0196071	-0.38946	0.226837	0.0408418	0.234883	0.154045	-0.483387	-0.0405848	-0.539044	0.259505	0.212026
Ophthalmate	-0.674424	-0.241488	-0.243965	-0.400332	-0.803906	0.411724	-0.0991909	0.517956	0.0805057	-0.67591	-0.0275625	-0.709439	0.495696	0.172922
Gluconate	-0.88881	-0.334381	-0.480738	-0.682784	-0.604121	0.466286	0.0893137	-0.171836	-0.307444	-0.799067	-0.36997	-0.429121	0.15182	0.158691
Cysteate	-0.965331	-0.732803	-0.26991	-0.514367	-0.318595	0.685219	-0.572961	-0.713177	-1.12937	-0.790441	-0.264851	0.292501	-0.249379	0.155664
Malonate	0.328147	0.0869826	0.0889343	-0.225484	0.527078	-0.181485	-0.0292743	0.108542	0.193275	0.254668	-0.112315	0.641433	-0.133709	0.152322
Deoxyadenosine triphosphate	-1.83585	-0.698173	-0.681155	-1.37989	-0.740462	0.587552	-0.316179	-1.5362	-1.36146	-2.4668	0.410748	-0.86669	0.156989	0.144075
Thioproline	-0.553481	-0.466423	0.04132	0.253249	0.0617835	0.171079	-0.170655	-0.6601	-0.543167	-0.141957	0.368069	-0.217272	0.113796	0.116597
Phosphoserine	0.710174	0.882462	0.453923	-0.170816	-1.04567	-0.356194	-0.261629	1.2172	1.20831	-0.632709	0.25562	-1.30806	0.206251	0.113939
NADH	-0.955656	0.0811269	0.0320464	0.953995	-1.36057	0.601728	0.772563	1.74288	0.994315	0.0366961	0.0294049	-1.63536	1.14342	0.113333
Ornithine	0.0502376	-0.387452	-0.206169	-0.627393	0.766936	0.142068	-0.26061	0.0148419	0.0790669	-0.0203962	-0.32514	0.874269	-0.322397	0.0921684
Threonine	-0.138488	0.103803	0.342495	0.372808	0.597228	-0.267298	-0.409095	0.826146	0.663703	0.619157	0.00831086	0.461262	0.129764	0.0914571
Argininosuccinate	-1.18891	-0.684373	-0.52824	-0.857132	-1.26867	0.198149	-0.294654	-0.821967	-0.575206	-1.06942	-0.531928	-0.889213	0.453519	0.0873168
Dihydroxyacetone phosphate	-0.286552	-0.174366	0.356966	0.755658	-0.962352	1.17282	0.654429	0.270974	0.107297	-0.499932	0.590195	-0.0124614	0.435962	0.0828806
Dihydrouracil	0.864767	0.869219	0.525251	0.446621	0.702639	-0.512292	0.0456091	0.583071	0.526821	0.645412	0.128469	0.0263318	0.102235	0.0756119
alpha-Ketoglutarate	0.295337	0.184717	-0.0146541	-0.251046	0.509706	0.0419389	-0.237531	0.205288	0.475163	0.302596	0.0861622	0.826731	-0.283875	0.0722113
Sedoheptulose 7-phosphate	-0.741822	-0.156175	-0.468355	-0.655567	-0.733596	0.649763	0.0882973	0.133407	-0.115313	-0.733563	0.0193483	-0.423967	0.267467	0.0715544
3-Sulfinoalanine	-0.320932	-0.0336388	0.000626688	-0.0997293	0.0326489	-0.867964	-0.241391	0.216352	0.158993	0.0045847	-0.312574	-0.180992	-0.161948	0.0644857
FA (8:0)	0.849411	0.774499	0.64729	0.0628077	0.564948	0.013868	-0.647241	0.355404	0.200356	0.121061	0.272072	0.310522	-0.180637	0.052785
Galactose 1-phosphate	-0.376645	0.0925466	0.0613103	0.2932	-0.548074	0.577786	0.308945	0.394369	0.141871	-0.376724	0.280329	-0.203372	0.26312	0.0517344
1-Aminocyclopropanecarboxylate	-0.140911	0.132398	0.400251	0.353469	0.562331	-0.372669	-0.522968	0.835854	0.67504	0.642611	-0.0453198	0.438054	0.0898532	0.0494887
Glycerol 3-phosphate	-0.83915	-0.27938	-1.02692	-0.649591	0.145316	0.420367	-0.0853765	0.190861	-0.393934	-0.677269	-0.107598	-0.356816	-0.448321	0.0197033
Hydroxy-FA (7:0)	0.195351	0.227638	0.278682	0.168587	-0.0122585	0.310386	-0.104678	0.113871	0.0611098	0.153078	0.10585	0.00750221	0.279652	0.00441055
Theanine	0.515592	0.840081	0.155984	0.317923	0.574531	0.76719	0.0662672	0.175687	-0.15808	0.309145	0.204978	0.452446	0.249583	-0.00820027
3-Hydroxymethylglutarate	-0.0537214	0.0358286	-0.122608	-0.129041	0.168268	0.0936431	-0.0817828	0.0603038	0.106354	-0.0207508	-0.19886	0.201661	-0.143077	-0.0131515
Threonate	-0.309456	-0.186037	-0.230123	-0.521691	-0.13737	0.305843	0.161998	-0.484465	-0.13967	-0.749272	-0.132459	-0.227201	0.0527898	-0.0178891
Glutamine	0.386698	0.419559	0.188735	0.165513	0.58912	-0.215009	-0.146602	0.370287	0.504386	0.369648	0.0336415	0.493976	-0.179495	-0.0526504
Creatine	-0.0822099	-0.0232125	-0.0972857	-0.0562435	0.543797	-0.392018	-0.202425	0.0813477	0.388372	0.305509	-0.183042	0.37194	-0.266393	-0.0567895
Allantoin	-0.21921	-0.533594	-0.0997293	-0.349524	0.289838	-0.249683	-0.702121	-0.682699	-0.608669	0.180881	-0.150958	1.2477	-0.565844	-0.0649504
Glycerophosphoethanolamine	-0.226691	-0.21243	-0.42445	-0.32423	0.123418	0.0310546	-0.0448883	0.00707006	0.0153288	-0.215341	-0.245432	0.263945	-0.208542	-0.0670795
Aspartylglycosamine	-0.668214	0.0658014	-0.12704	-0.0499689	-0.704077	0.158191	-0.0349993	0.111636	0.132849	-0.553554	-0.0355133	-0.673624	0.160211	-0.12047
Taurine	-0.338553	0.0281393	-0.127473	-0.0234085	-0.298195	-0.329949	-0.240894	0.201525	0.222885	-0.222769	-0.242904	-0.513543	-0.0934775	-0.120767
Stachyose	-2.62321	-3.13121	-2.61304	-1.40396	-1.54448	0.0882531	-0.41768	-2.40223	-2.21221	-1.5291	-1.42134	-0.82788	-0.835449	-0.146643
Deoxycarnitine	-0.252949	0.178008	-0.0911538	-0.274874	-0.255179	-0.203694	-0.224986	-1.14203	-0.472412	-0.693545	0.105806	-0.396757	-0.325953	-0.153968
Indole-3-acetate	0.306544	-0.236469	0.514848	-0.0641123	0.469884	-0.519435	-0.813205	-0.597714	-0.606389	0.677298	0.151958	0.500153	-0.462155	-0.15457
Thr-Arg	0.565439	0.586176	0.193971	0.348818	-0.0592833	-0.133715	-0.0996834	0.365825	-0.0169784	0.00460068	0.123458	-0.427107	0.369192	-0.156256
Deoxycytidine monophosphate	-0.766855	-0.513136	-0.100305	-1.16564	-1.42574	0.515497	-0.116551	-1.14145	-0.613382	-3.60819	0.165251	-0.899743	0.00595949	-0.156819
Urate	0.440936	0.305927	0.0540918	0.0344842	0.779556	-0.670526	-0.170713	-0.0239333	0.419486	0.393825	0.0790077	0.299348	-0.163857	-0.17854
Raffinose	-3.23416	-4.48557	-2.38843	-1.24	-1.60026	0.311905	-0.306927	-2.4412	-2.48955	-1.32939	-1.21513	-0.872825	-0.605575	-0.191202
Aminoisobutanoate	0.294473	0.332771	-0.039211	0.0939257	0.407933	-0.363063	-0.217011	0.143875	0.39192	0.274649	-0.142818	0.23178	-0.228704	-0.193074
Cytidine diphosphate	0.147587	0.422287	0.657323	0.227152	-0.463964	0.717107	1.26231	0.226591	0.128676	-0.899895	0.33951	-1.0267	-0.219554	-0.22282
Myoinositol	-0.057276	-0.13657	-0.265479	-0.203237	0.287142	-0.344237	-0.442308	0.110319	0.334493	0.20305	-0.266008	0.412263	-0.478487	-0.258464
Alanine	-0.354693	-0.158897	-0.101052	-0.0493848	0.175704	-0.674507	-0.746956	0.325184	0.22937	0.16843	-0.370027	0.0187238	-0.312618	-0.322428
cis-4-Hydroxyproline	-0.151601	-0.237639	-0.327571	-0.25212	0.381949	-0.184705	-0.317801	-0.650022	0.062495	-0.0504776	0.0256934	0.307874	-0.382623	-0.336812
Hexosamines	-0.0651584	-0.172937	-0.162579	-0.105961	0.499696	-0.366138	-0.370333	-0.341336	0.0783809	0.107344	-0.0860626	0.726023	-0.469085	-0.341061
Arginine	0.114896	-0.711898	-0.921542	0.864356	1.0693	0.0455315	-0.420217	-0.803038	-0.117391	1.35799	0.799743	0.440757	-0.70072	-0.349052
Glucose	0.0206539	0.0153799	-0.0439498	0.124511	0.464212	-0.972247	-0.480555	0.429522	0.64585	0.618304	-0.408042	0.165045	-0.420394	-0.355804
Betaine	0.363892	0.0234912	-0.0487034	0.117159	0.119087	-0.688616	-0.563358	-0.167105	0.0736446	0.289612	-0.0965438	0.119925	-0.468872	-0.366291
Salicylamide	-0.0659563	-0.84491	-0.241902	-0.962227	-0.372351	-0.0422771	-0.578028	-1.47228	-1.83085	-0.738487	-0.316906	-0.0657107	-0.0757491	-0.382326
Uridine diphosphate	0.457816	0.509417	0.966799	0.566736	-0.27893	0.614461	1.23242	0.609431	0.585331	-0.514994	0.322102	-1.02528	-0.230339	-0.418489
Pantothenate	-0.400168	-0.369171	-0.27579	-0.0712354	-0.167109	-0.453831	-0.636673	-0.288446	0.136865	0.060147	-0.241953	-0.227843	-0.452173	-0.419892
Ser-Arg	-0.407193	-1.32291	-0.726534	-0.145841	-0.892628	0.197908	-0.0941	-0.319583	-1.2345	-0.77933	-0.244183	-0.50861	0.354841	-0.428115
Acetylacrylate	0.054095	0.00135538	-0.0312661	0.0948224	0.453183	-1.08809	-0.507691	0.414472	0.616481	0.605341	-0.419499	0.064208	-0.485159	-0.429444
Acetylcarnitine	-0.46186	-0.744081	-0.585325	-0.173362	-0.208867	-0.393656	-0.741801	-0.40123	0.082343	0.153829	-0.271429	-0.0495278	-0.520684	-0.457645
Oxohexanoic acid	-1.22475	-0.823673	-0.722229	-0.964008	-0.839737	-0.840058	-0.817136	-1.01945	-0.657756	-0.529512	-1.20786	-0.972142	-0.487521	-0.463267
Acetylaminoadipate	0.13696	0.343604	0.00724262	0.045761	-0.0648967	0.0611359	0.0751993	0.220242	0.127831	-0.347849	-0.161255	-0.481516	-0.570224	-0.486921
Ethylmalonate	0.572666	0.479561	0.207896	0.313104	0.333143	-1.0833	-0.564896	0.328815	0.528277	0.538817	-0.259956	-0.227353	-0.521263	-0.496989
Uridine monophosphate	-0.0821896	-0.0313262	0.0300886	0.0333299	0.161453	0.0483081	0.40832	0.0895046	0.0942502	-0.532919	0.0301632	-0.612035	-0.40299	-0.501117
S-Adenosylmethionine	-1.54202	-1.05387	-1.20528	-1.08118	-0.959786	0.37303	-0.606994	-0.953552	-0.61693	-1.07348	-0.72607	-0.258951	-0.623511	-0.50527
Methyl 4-aminobutyrate	0.0615798	-0.0987494	-0.305204	-0.0868509	0.183893	-0.405463	-0.642196	-0.308273	0.164521	0.114098	-0.122953	0.38473	-0.575086	-0.528759
1-Methylhistidine	-0.433365	-0.768994	-0.475926	-0.575966	-0.121316	-0.468524	-0.779435	-0.79502	-0.00311583	-0.274815	-0.507153	-0.0165522	-0.876077	-0.529843
Kynurenine	0.175546	-0.214814	-0.311338	-0.131281	0.281855	-0.352641	-0.679182	-0.35925	-0.0321376	0.214275	-0.140335	0.207544	-0.50118	-0.545522
Citrulline	-0.491858	-0.621732	-0.806201	-0.65164	-0.177566	-0.538832	-0.669857	-0.443173	-0.0350248	-0.257356	-0.587022	-0.0130932	-0.836144	-0.57559
Lactate	-0.0476546	-0.313397	-0.289199	-0.0486491	0.142305	-0.543038	-0.802149	-0.223002	0.1705	0.256008	-0.207551	0.239251	-0.511468	-0.582138
UDP-glucose	-0.234711	0.146179	0.0242505	-0.368053	-0.333944	0.41769	0.378849	0.117547	0.0642994	-0.85919	-0.399913	-1.0335	-0.671872	-0.584962
Carnitine	-0.120618	-0.218056	-0.405025	-0.220212	0.186781	-0.252882	-0.644907	-0.139558	0.233162	0.128741	-0.19122	0.6871	-0.576281	-0.646435
Cytidine triphosphate	0.29071	0.899634	0.816995	-0.709469	0.039014	1.51053	0.749916	-0.559074	-0.101988	-1.92773	0.135278	-0.488823	-0.671453	-0.647311
Leucine	-0.265808	-0.471825	-0.282199	-0.0783827	0.0917197	-0.876066	-0.861122	-0.335157	0.249598	0.275877	-0.414459	-0.0786503	-0.67853	-0.654404
4-Aminobenzoate	0.0870258	-0.203216	-0.396731	-0.24171	0.0864782	-0.604217	-0.949788	-0.427801	0.126253	0.049454	-0.390508	0.165899	-0.702077	-0.661537
Uridine triphosphate	0.577474	0.95358	1.04948	-0.363353	0.194706	1.37983	0.884238	-0.0242835	0.272332	-1.34381	0.335067	-0.628199	-0.712154	-0.67508
Valine	-0.31746	-0.537149	-0.329514	-0.343082	0.146894	-0.423784	-0.938071	-0.492901	0.0411617	0.0219	-0.31153	0.289862	-0.405465	-0.680438
Hexitols	-0.165071	-0.108964	-0.224167	-0.397622	-0.199823	-0.586086	-0.784063	-0.28713	-0.21271	-0.337044	0.0778682	-0.621101	-0.210624	-0.681702
Serine	-0.528758	-0.640289	-0.636205	-0.52762	-0.128332	-0.480874	-0.869463	-0.510064	-0.105958	-0.256827	-0.54723	-0.0371233	-0.785638	-0.704825
Isoleucine	-0.273153	-0.608234	-0.452008	-0.178484	-0.0331592	-0.521943	-0.92749	-0.453663	0.0379196	0.162602	-0.244378	0.181612	-0.790544	-0.705619
4-Pyridoxate	-0.303246	-0.370467	-0.558925	-0.562438	0.0701484	-0.797421	-1.07451	-0.520519	0.0269235	0.0334726	-0.505017	0.029887	-0.932662	-0.709213
Tryptophan	-0.343583	-0.427518	-0.635385	-0.1759	0.0225694	-0.609763	-0.84378	-0.370131	0.151571	0.103192	-0.353554	0.122055	-0.802933	-0.714642
Citicoline	-1.42949	-0.688551	-1.00481	-0.943249	-1.45315	-0.173199	-0.307422	-0.428154	-0.572558	-1.25853	-0.89649	-1.62883	-0.732607	-0.715341
Carnosine	-0.165974	-0.435088	-0.033026	-0.269507	0.216633	-0.729458	-1.12364	-0.436944	0.1562	0.626279	-0.351383	0.273684	-1.30814	-0.726717
Guanosine monophosphate	-1.62342	-0.990849	-1.58988	-1.85002	-1.84747	-0.82392	-0.73556	-1.80567	-1.67355	-2.29157	-1.15543	-1.78275	0.132278	-0.728068
Phenylalanine	-0.348382	-0.669685	-0.570681	-0.238696	-0.0359997	-0.654679	-0.994706	-0.513707	0.07258	0.126633	-0.328064	0.0516268	-0.818118	-0.738464
Indole-3-acrylate	-0.344959	-0.442822	-0.649221	-0.170604	-0.0136124	-0.64998	-0.876524	-0.373309	0.129894	0.0963953	-0.366729	0.0842681	-0.831112	-0.74496
Methionine	-0.390663	-0.557862	-0.536842	-0.120577	0.040593	-0.409108	-0.882106	-0.415477	0.207298	0.0998365	-0.279352	0.242647	-0.791302	-0.752506
2-Hydroxybutyrate	-0.184173	-0.576127	-0.43798	-0.103019	-0.0159251	-0.920371	-1.0629	-0.34488	0.158863	0.341358	-0.256955	0.11476	-1.03655	-0.761141
Quinoline	-0.274486	-0.387673	-0.571363	-0.179227	0.0919638	-0.697616	-0.9577	-0.279312	0.230539	0.228381	-0.334875	-0.00465458	-0.85538	-0.761764
Deoxythymidine triphosphate	-0.617369	0.117385	0.128043	-0.580654	-0.565019	0.532815	0.0777433	-0.34496	-0.367508	-1.91039	0.182319	-1.00663	-0.729901	-0.780195
Tyrosine	-0.382601	-0.451321	-0.547153	-0.30727	0.0683939	-0.484493	-0.917362	-0.334919	0.137902	0.0610442	-0.357283	0.224494	-0.768292	-0.799727
Glu-Gln	-1.91802	-1.77493	-1.55135	-0.72501	-0.825528	-0.579117	-0.844688	-1.04364	-0.948926	-0.686829	-1.16408	-0.299392	-1.08524	-0.802266
Asparagine	-0.500403	-0.574166	-0.634271	-0.49393	-0.212216	-0.641061	-1.03579	-0.429505	-0.110187	-0.232175	-0.577176	-0.145142	-0.896022	-0.802599
Pyruvate	0.0783938	-0.409988	-0.397352	-0.245084	0.149581	-0.833241	-1.17823	-0.38689	0.23052	0.262156	-0.269199	0.156079	-1.03496	-0.81411
3-Hydroxybutyrate	-0.265465	-0.534417	-0.478314	-0.224545	0.00732896	-0.801411	-1.13709	-0.340539	0.155155	0.273927	-0.36022	0.10799	-1.00022	-0.854392
Lysine	-0.584464	-1.44617	-1.26591	-0.0114553	0.546689	0.114028	-1.09437	-1.04605	-0.513457	0.41251	0.282622	0.417894	-1.08203	-0.878109
UDP-N-acetylglucosamine	-0.327347	0.10535	-0.178004	-0.570774	-0.414673	0.155859	0.0725205	0.187272	0.030987	-0.910227	-0.464331	-1.09868	-1.02577	-0.889088
CDP-ethanolamine	-0.486099	-0.638014	-0.557909	-1.25094	-1.32771	-0.529765	-0.208156	-0.328086	-0.759226	-1.47489	-1.37701	-1.61277	-0.851255	-0.903714
Creatinine	-0.104375	-0.626865	-0.507852	-0.505783	-0.0133642	-0.764474	-1.28895	-0.444777	0.0884286	0.0753362	-0.442887	0.0808919	-1.11317	-0.920622
Adenosine	-1.03416	-1.56712	-0.753429	-0.407459	-1.39572	1.37573	-0.699773	-1.49162	-1.33878	-1.05065	0.507683	0.0619065	-0.0461374	-0.955797
Urocanate	4.71489e-05	-0.128604	-0.331038	-0.625754	-0.186227	-0.759115	-1.24858	-0.720735	-1.09315	-0.539661	-0.241157	0.219708	-1.05093	-0.987531
Cyclic GMP	-2.13243	-2.75986	-2.50711	-3.06711	-3.3483	-0.590858	-1.5642	-3.54701	-4.03611	-3.74791	-0.897218	-4.03256	-0.148464	-0.992325
Aspartate	-1.36178	-1.26652	-1.32041	-1.38014	-1.14085	-1.19841	-1.57884	-1.07135	-0.935928	-1.1912	-1.35551	-0.993801	-1.25237	-1.00183
Hypoxanthine	-0.389645	-0.834401	-0.765456	-0.467151	-0.299414	-0.912203	-1.31944	-0.655716	-0.105817	-0.0685853	-0.491266	-0.365461	-1.25785	-1.02079
Indoxyl sulfate	-0.641376	-1.05928	-1.322	-0.477853	0.0727969	-0.490932	-1.24754	-0.804819	0.0987216	-0.0614793	-0.287696	0.448314	-1.14038	-1.04534
Tyr-Arg	-0.536436	-0.696041	-0.42207	0.109168	-0.66801	-0.335805	-0.499751	-0.730133	-0.865001	-0.306894	0.612618	-0.620896	0.203926	-1.05195
Arg-Ala	-1.31203	-1.16836	-1.22055	-1.66096	-1.53514	-0.223738	-1.04894	-1.44739	-1.63158	-1.66523	0.0878791	-1.34259	-0.00395935	-1.13471
N6-(delta2-Isopentenyl)-adenine	-0.73104	-2.2159	-0.873219	-0.310019	-0.668502	-0.674685	-0.877452	-1.37	-1.16785	-0.10245	-0.701082	-0.150481	-0.866184	-1.21471
N-Acetylglycine	-0.589614	-0.788645	-0.722355	-0.531966	-0.212736	-1.08317	-1.26035	-0.630438	-0.0854268	-0.0850893	-0.704228	-0.136086	-1.01391	-1.21621
Stachydrine	-1.51204	-2.52087	-0.215476	-2.00927	-2.62517	0.500515	-1.47862	-2.34833	-2.40284	-2.20322	0.160586	-2.71139	0.697557	-1.22462
Cytidine monophosphate	-0.577653	-0.507766	-0.618112	-1.06103	-0.962496	0.695225	-0.299255	-1.1798	-1.14001	-1.62405	0.199298	-0.154031	-0.746988	-1.24994
Proline	-0.899607	-0.944316	-1.16751	-0.762359	-0.592115	-0.645277	-1.30413	-0.987	-0.315011	-0.479677	-0.670953	-0.12803	-1.25212	-1.36452
Xanthine	-0.800467	-1.21057	-0.98355	-1.00747	-0.768659	-0.193607	-1.77246	-1.10468	-0.611687	-0.646791	0.10147	-0.666497	-1.13928	-1.37716
N-Acetylhexosamine phosphate	-1.03921	-0.69767	-0.580407	0.229597	-0.950437	0.485294	-0.223073	0.104667	-0.304562	-0.533614	-0.456781	-0.668071	0.116588	-1.39541
Indole-3-acetamide	-0.333279	-0.392859	-0.852654	-0.444757	-0.700294	-1.14814	-1.75942	-0.797729	-0.00130215	-0.11456	-0.221189	-0.208462	-1.2613	-1.44011
Biotin	-1.32193	-1.93693	-1.47728	-0.29958	-0.255825	-0.340682	-1.54833	-0.654381	-0.138896	-0.117135	-0.23266	-0.0783711	-0.937538	-1.47565
Gly-Leu	-1.41926	-1.48652	-1.10707	-1.23077	-1.62164	-0.330229	-1.62247	-1.24698	-1.20744	-1.00946	-0.0096143	-1.60422	-0.835358	-1.48115
Uracil	-0.959748	-0.865342	-0.758768	-1.02371	-1.09303	0.20002	-1.76266	-1.3083	-1.15432	-1.19352	0.325633	-1.52622	-1.15865	-1.52247
Guanine	-0.943837	-1.38995	-0.858536	-0.817996	-0.66495	-0.0398353	-1.65328	-1.12674	-0.760315	-0.340596	0.200762	-0.64595	-1.05014	-1.63139
Cytidine cyclic phosphate	-0.961661	-1.21694	-1.46103	-1.5747	-0.882251	0.591367	-1.05132	-2.09952	-1.63838	-2.17602	-0.0434386	-0.146861	-1.20639	-1.68152
Guanosine	-2.59844	-2.79007	-1.15459	-0.639939	-3.1138	0.804269	-1.18872	-1.79524	-1.97567	-1.59087	0.251193	-2.00555	0.156914	-1.73437
Cytosine	-2.17884	-2.31699	-1.55858	-2.6256	-2.66722	0.454179	-2.21547	-2.69265	-2.495	-2.43261	0.200636	-3.4953	-0.604262	-2.07331
Cystine	-0.259282	-1.04996	-1.30489	-0.972765	0.341153	-1.63738	-2.57622	-0.567253	0.291242	0.36425	-1.15129	0.719856	-3.19361	-2.3566
CMP-2-aminoethylphosphonate	-1.33332	-0.981437	-0.574022	-0.0372845	-1.11107	-1.31555	-0.47461	-0.0632552	-0.565013	-0.813004	-1.00934	-1.32972	-1.8438	-2.39627
Uridine	-0.658077	-1.87654	-0.54849	0.269398	-0.761549	-0.178245	-0.939488	-1.02456	0.00103532	-1.22212	-1.11121	-2.22544	-1.61957	-2.72467
Deoxycytidine	-3.15816	-4.51555	-2.35863	-4.46808	-5.01648	0.554556	-3.7102	-3.80561	-4.12331	-3.4687	0.155237	-5.4358	-1.06665	-3.98408
Cytidine	-3.53709	-4.13854	-1.41893	-0.619069	-3.95898	0.804331	-2.10246	-2.52759	-2.27382	-1.78885	-0.0085105	-2.84066	-0.500906	-4.37847
Deoxyinosine	-6.50721	-6.6886	-2.41445	-6.00704	-7.25483	0.513288	-4.36535	-5.47392	-6.99815	-5.84945	0.411969	-6.85107	-2.92146	-4.40825
Deoxyguanosine	-6.3775	-5.93846	-2.67395	-4.68119	-6.58691	0.436293	-4.48708	-5.63914	-7.62555	-6.66437	0.521971	-6.45439	-1.50227	-4.67549
Xanthurenate	-5.22592	-4.27556	-2.48313	-4.67286	*	0.668497	-4.84895	-3.88569	-5.70398	-5.24983	0.770266	*	-1.42548	*

## Sheet: Extended Data Fig. 6e
	GSCs	Differentiated cells	NSCs
BT054	1.2614
HK157	0.936408
TS516	2.22604
TS603	1.67548
HK308	1.22976
NHA Donor #1		4.25317
NHA Donor #2		6.3028
BJ		135.221
HNF		6.49933
Neurons		110.735
ENSA			2.15049
NSC11			1.18414
NPC			1.62433

## Sheet: Extended Data Fig. 6f
	GSCs	Differentiated cells	NSCs
BT054	2.91438
HK157	1.02786
TS516	2.94584
TS603	2.179
HK308	1.6263
NHA Donor #1		174
NHA Donor #2		5.00911
BJ		9.01828
HNF		7.27973
Neurons		27.987
ENSA			2.42392
NSC11			1.69159
NPC			1.29571

## Sheet: Extended Data Fig. 6g
	Brain	GBM
Replicate 1	727454455	1718878865
Replicate 2	666529525	1024738549
Replicate 3	941734704	1008816478
Replicate 4	863078834	1642458378
Replicate 5	740036214	2176651273
Replicate 6	679665189	1552801604
Replicate 7	680372245	833420580
Replicate 8	787211513	1085448512
Replicate 9	1030578548	1302872065
Replicate 10	773755956	1182183459
Replicate 11		1414597348
Replicate 12		1475908556
Replicate 13		1544371819
Replicate 14		1177895715
Replicate 15		1442407472
Replicate 16		1242408214
Replicate 17		983084638
Replicate 18		886049453
Replicate 19		1743490375
Replicate 20		1435837072
Replicate 21		1136018767
Replicate 22		1778324104
Replicate 23		1586070651
Replicate 24		1374124306
Replicate 25		1271521684
Replicate 26		1116619746
Replicate 27		1236033963
Replicate 28		1887475693
Replicate 29		1518572754
Replicate 30		1497630013
Replicate 31		1263142692
Replicate 32		1528399912
Replicate 33		2574459510
Replicate 34		1588636317
Replicate 35		1656751061
Replicate 36		745107591
Replicate 37		928950319
Replicate 38		775544070
Replicate 39		1424322240
Replicate 40		1359485644
Replicate 41		1197047907
Replicate 42		747384188
Replicate 43		1686457319
Replicate 44		1241538975
Replicate 45		882671388
Replicate 46		827307853
Replicate 47		1459966031
Replicate 48		1754642294
Replicate 49		1594198693
Replicate 50		795994694
Replicate 51		1958727423
Replicate 52		788965512
Replicate 53		1489245578
Replicate 54		992183546
Replicate 55		1055445307
Replicate 56		1329694746
Replicate 57		755680438
Replicate 58		2022482328
Replicate 59		1905357839
Replicate 60		2013434968
Replicate 61		2494491517
Replicate 62		650449469
Replicate 63		2068638411
Replicate 64		1357154093
Replicate 65		1733832396
Replicate 66		992405871
Replicate 67		1633105666
Replicate 68		953776269
Replicate 69		1596104332
Replicate 70		1295549095
Replicate 71		1164133395
Replicate 72		2451021498
Replicate 73		1456057232
Replicate 74		1195241008
Replicate 75		728871873
Replicate 76		1968448511
Replicate 77		1108063337
Replicate 78		1392714934
Replicate 79		2413122943
Replicate 80		1348355325
Replicate 81		746736857
Replicate 82		1246960552
Replicate 83		757949282
Replicate 84		1595332517
Replicate 85		1912960271
Replicate 86		1875470517
Replicate 87		1478110738
Replicate 88		1992147173
Replicate 89		1176887592
Replicate 90		826258952
Replicate 91		1424858087
Replicate 92		1617912665
Replicate 93		1267667499
Replicate 94		1485622232
Replicate 95		1046358881
Replicate 96		1690201036
Replicate 97		1123471702
Replicate 98		935858075
Replicate 99		1493911312

## Sheet: Extended Data Fig. 6h
	Brain	GBM
Replicate 1	221953215	327223422
Replicate 2	224455005	244856165
Replicate 3	275402042	286554192
Replicate 4	301027614	330080408
Replicate 5	214809573	403571204
Replicate 6	213124038	327326275
Replicate 7	183831579	205921629
Replicate 8	245573571	334133295
Replicate 9	264361309	286788877
Replicate 10	200014211	208550190
Replicate 11		375360297
Replicate 12		248940944
Replicate 13		297402277
Replicate 14		287254719
Replicate 15		287457085
Replicate 16		244125062
Replicate 17		177661870
Replicate 18		177893864
Replicate 19		295278764
Replicate 20		255217285
Replicate 21		199066940
Replicate 22		483599041
Replicate 23		168942521
Replicate 24		248758220
Replicate 25		213135538
Replicate 26		224870955
Replicate 27		299205867
Replicate 28		558403625
Replicate 29		303490713
Replicate 30		375429625
Replicate 31		221921245
Replicate 32		307682326
Replicate 33		722897847
Replicate 34		298651611
Replicate 35		276970014
Replicate 36		143095701
Replicate 37		248709053
Replicate 38		119448010
Replicate 39		213565265
Replicate 40		219438272
Replicate 41		328168820
Replicate 42		181592627
Replicate 43		512441908
Replicate 44		399816247
Replicate 45		223868371
Replicate 46		174961323
Replicate 47		288274316
Replicate 48		237351921
Replicate 49		465039826
Replicate 50		201520162
Replicate 51		268354753
Replicate 52		124846494
Replicate 53		336629322
Replicate 54		215776545
Replicate 55		206579107
Replicate 56		466679135
Replicate 57		314952647
Replicate 58		369277687
Replicate 59		664936074
Replicate 60		248081232
Replicate 61		344881806
Replicate 62		240487804
Replicate 63		331577052
Replicate 64		220076134
Replicate 65		216076414
Replicate 66		196114188
Replicate 67		239322708
Replicate 68		290934645
Replicate 69		584476824
Replicate 70		295261860
Replicate 71		340207506
Replicate 72		346726398
Replicate 73		324399047
Replicate 74		257389679
Replicate 75		240451926
Replicate 76		232370966
Replicate 77		281289938
Replicate 78		318005437
Replicate 79		413533332
Replicate 80		304119926
Replicate 81		153048899
Replicate 82		153474123
Replicate 83		139307071
Replicate 84		295033847
Replicate 85		398121618
Replicate 86		415753373
Replicate 87		334293854
Replicate 88		274651998
Replicate 89		332973807
Replicate 90		166284366
Replicate 91		219682813
Replicate 92		207111910
Replicate 93		366986634
Replicate 94		256600878
Replicate 95		156379488
Replicate 96		149809073
Replicate 97		221475611
Replicate 98		202170162
Replicate 99		178330300

## Sheet: Extended Data Fig. 6i
	Brain	GBM
Replicate 1	719052660	1818738391
Replicate 2	692872649	1175649203
Replicate 3	1084063132	1421770657
Replicate 4	902336028	983302334
Replicate 5	929838496	1933786160
Replicate 6	903227195	1615753056
Replicate 7	829615178	947372272
Replicate 8	950017027	1231826040
Replicate 9	997145941	1485343538
Replicate 10	740584730	1070184804
Replicate 11		1646453320
Replicate 12		1539271840
Replicate 13		1235283184
Replicate 14		1180920334
Replicate 15		1400713993
Replicate 16		1351765286
Replicate 17		989796462
Replicate 18		812631803
Replicate 19		1353996665
Replicate 20		1433038062
Replicate 21		1088177849
Replicate 22		1467519114
Replicate 23		1485031973
Replicate 24		1416538145
Replicate 25		1420324101
Replicate 26		1440575637
Replicate 27		1002682812
Replicate 28		2136432036
Replicate 29		1343522255
Replicate 30		1668481622
Replicate 31		1112716670
Replicate 32		1603272218
Replicate 33		1648109140
Replicate 34		1798048314
Replicate 35		1608244426
Replicate 36		741000067
Replicate 37		963461405
Replicate 38		655554670
Replicate 39		1574825190
Replicate 40		1381924424
Replicate 41		1327953457
Replicate 42		719073890
Replicate 43		1609702579
Replicate 44		1428960180
Replicate 45		894048778
Replicate 46		823798243
Replicate 47		1647052695
Replicate 48		1249698547
Replicate 49		1637977890
Replicate 50		951587402
Replicate 51		2684975460
Replicate 52		648008261
Replicate 53		1683969910
Replicate 54		906901991
Replicate 55		1044778080
Replicate 56		1649534245
Replicate 57		1042486283
Replicate 58		1826788093
Replicate 59		1718895732
Replicate 60		1503034537
Replicate 61		1959729928
Replicate 62		1020649734
Replicate 63		1997930002
Replicate 64		1423680311
Replicate 65		1844160723
Replicate 66		867604654
Replicate 67		1381344120
Replicate 68		1280082211
Replicate 69		1576905259
Replicate 70		1314618860
Replicate 71		901806508
Replicate 72		1684553613
Replicate 73		1690094014
Replicate 74		1188547360
Replicate 75		925456785
Replicate 76		2339088480
Replicate 77		1283999561
Replicate 78		1247067354
Replicate 79		2290375129
Replicate 80		1373363471
Replicate 81		731469827
Replicate 82		1193846118
Replicate 83		803733798
Replicate 84		1530378185
Replicate 85		1986745067
Replicate 86		1722451662
Replicate 87		1531979271
Replicate 88		1954897951
Replicate 89		1163980224
Replicate 90		716021620
Replicate 91		1320323649
Replicate 92		1170023215
Replicate 93		1660080154
Replicate 94		1407121788
Replicate 95		1155570602
Replicate 96		1422306271
Replicate 97		1092503938
Replicate 98		822299764
Replicate 99		1838977045

## Sheet: Extended Data Fig. 6j
	Brain	GBM
Replicate 1	206585250	347497492
Replicate 2	199100188	167431353
Replicate 3	279729520	227868384
Replicate 4	276864289	389658607
Replicate 5	196750642	337330148
Replicate 6	204137838	208445106
Replicate 7	188929892	185696996
Replicate 8	203406308	283758378
Replicate 9	245248268	249052337
Replicate 10	174422046	191061177
Replicate 11		215771471
Replicate 12		210331574
Replicate 13		242959049
Replicate 14		289881167
Replicate 15		268811871
Replicate 16		225578293
Replicate 17		202145650
Replicate 18		234812281
Replicate 19		193699166
Replicate 20		266365557
Replicate 21		202965609
Replicate 22		261445200
Replicate 23		343853038
Replicate 24		270990550
Replicate 25		180650594
Replicate 26		211990310
Replicate 27		193477716
Replicate 28		319978237
Replicate 29		291351676
Replicate 30		282721697
Replicate 31		195674007
Replicate 32		260284327
Replicate 33		311424015
Replicate 34		277818961
Replicate 35		294369469
Replicate 36		170631854
Replicate 37		169169001
Replicate 38		151301088
Replicate 39		226270537
Replicate 40		220702963
Replicate 41		227594912
Replicate 42		163604861
Replicate 43		307036314
Replicate 44		216723496
Replicate 45		204392623
Replicate 46		139139709
Replicate 47		303396112
Replicate 48		203128549
Replicate 49		282525892
Replicate 50		136639445
Replicate 51		274868174
Replicate 52		119458216
Replicate 53		459299901
Replicate 54		173590039
Replicate 55		184386104
Replicate 56		287646346
Replicate 57		217272503
Replicate 58		302917906
Replicate 59		300104200
Replicate 60		302623509
Replicate 61		345830952
Replicate 62		187761123
Replicate 63		254424208
Replicate 64		204763894
Replicate 65		374048199
Replicate 66		154754851
Replicate 67		255545867
Replicate 68		220889716
Replicate 69		250351738
Replicate 70		298590440
Replicate 71		288701480
Replicate 72		346032360
Replicate 73		199432961
Replicate 74		231357906
Replicate 75		191639900
Replicate 76		251837729
Replicate 77		208163622
Replicate 78		279001320
Replicate 79		312627392
Replicate 80		208964633
Replicate 81		167790353
Replicate 82		197999482
Replicate 83		147805247
Replicate 84		206344050
Replicate 85		232681895
Replicate 86		246273914
Replicate 87		215714043
Replicate 88		309227308
Replicate 89		238915832
Replicate 90		176345115
Replicate 91		231908193
Replicate 92		214570299
Replicate 93		266530283
Replicate 94		245677622
Replicate 95		188483024
Replicate 96		212721449
Replicate 97		185052193
Replicate 98		154772825
Replicate 99		282361848

[truncated: 5 more sheets: Extended Data Fig. 6k, Extended Data Fig. 6l, Extended Data Fig. 6m, Extended Data Fig. 6n, Extended Data Fig. 6o]
