# Supplementary material for: Nitrogen metabolism profiling reveals cell state-specific pyrimidine synthesis pathway choice
Source: Nat Metab. 2026 Apr 29;8(5):1124–48. doi: 10.1038/s42255-026-01520-0 (PMC13218935; doi:10.1038/s42255-026-01520-0)
Supplement: Supplementary file 27 — Statistical source data. [file 42255_2026_1520_MOESM27_ESM.xlsx]

## Sheet: Extended Data Fig. 7e
	3 µM Urd	0 µM Urd
Replicate 1	0	0.633002
Replicate 2	1.09374	1.58286
Replicate 3	1.29729	3.26673
Replicate 4	1.33829	2.36638
Replicate 5	1.07528	3.10269
Replicate 6	1.19539	*

## Sheet: Extended Data Fig. 7f
	3 µM Urd	0 µM Urd
Replicate 1	0.420034	0.45923
Replicate 2	1.87332	0.597039
Replicate 3	0.933544	0.755163
Replicate 4	1.3522	0.950221
Replicate 5	0.484233	1.12227
Replicate 6	0.936664	1.25574

## Sheet: Extended Data Fig. 7g
	3 µM Urd	0 µM Urd
Replicate 1	1.01771	1.4242
Replicate 2	1.22641	1.35664
Replicate 3	0.905975	0.714467
Replicate 4	1.04811	0.935706
Replicate 5	1.00297	0.985867
Replicate 6	0.79882	0.771171

## Sheet: Extended Data Fig. 7h
	3 µM Urd	0 µM Urd
Replicate 1	1.0451	4.76745
Replicate 2	0.978525	4.72745
Replicate 3	0.976377	5.094

## Sheet: Extended Data Fig. 7i
	3 µM Urd	0 µM Urd
Replicate 1	1.19004	0.705275
Replicate 2	0.867893	0.78848
Replicate 3	0.942069	1.0236

## Sheet: Extended Data Fig. 7j
	3 µM Urd	0 µM Urd
Replicate 1	1.31396	1.47767
Replicate 2	0.874425	1.13464
Replicate 3	0.811618	0.971119
