# Supplementary material for: Nitrogen metabolism profiling reveals cell state-specific pyrimidine synthesis pathway choice
Source: Nat Metab. 2026 Apr 29;8(5):1124–48. doi: 10.1038/s42255-026-01520-0 (PMC13218935; doi:10.1038/s42255-026-01520-0)
Supplement: Supplementary file 29 — Statistical source data. [file 42255_2026_1520_MOESM29_ESM.xlsx]

## Sheet: Extended Data Fig. 8d
	EV				WT
	Replicate 1	Replicate 2	Replicate 3	Replicate 4	Replicate 1	Replicate 2	Replicate 3	Replicate 4
+Urd	0	0	0	0	390422	215959	257324	270553
-Urd	161853	183777	91445.6	186973	528668	338613	406750	509698

## Sheet: Extended Data Fig. 8f
	EV	WT	S1900D
Replicate 1	0.00799002	0.125668	0.310864
Replicate 2	0.00565233	0.633368	0.642615
Replicate 3	0.0125537	2.79528	1.60807
Replicate 4	0.0262785	0.445682	1.12558

## Sheet: Extended Data Fig. 8g
	EV	WT	S1900D
Replicate 1	0	0.337655	0.471797
Replicate 2	0	0.274475	0.449046
Replicate 3	0	0.373008	0.452896
Replicate 4	0	0.238069	0.37172
