# Supplementary material for: Nitrogen metabolism profiling reveals cell state-specific pyrimidine synthesis pathway choice
Source: Nat Metab. 2026 Apr 29;8(5):1124–48. doi: 10.1038/s42255-026-01520-0 (PMC13218935; doi:10.1038/s42255-026-01520-0)
Supplement: Supplementary file 31 — Statistical source data. [file 42255_2026_1520_MOESM31_ESM.xlsx]

## Sheet: Extended Data Fig. 9d
	CAD pS1406	GSK3β pS9
Replicate 1	1.24136	1.76871
Replicate 2	0.936194	1.25206
Replicate 3	0.77014	0.685942
Replicate 4	1.83772	1.41617
Replicate 5	0.924297	1.37512
Replicate 6	1.18292	0.624288
Replicate 7	1.04243	1.09893
Replicate 8	0.451752	1.63424
Replicate 9	0.647027	1.18763
Replicate 10	0.512448	0.608686
Replicate 11	1.16158	0.764167
Replicate 12	0.851812	0.877708
Replicate 13	1.05187	0.851899
Replicate 14	0.974469	0.87003
Replicate 15	0.265733	0.278682
Replicate 16	1.38685	1.70693
Replicate 17	0.803864	1.06479
Replicate 18	0.796542	1.74688
Replicate 19	0.388792	0.927209
Replicate 20	0.962137	1.27129
Replicate 21	1.01824	1.77166
Replicate 22	0.568185	0.469866
Replicate 23	0.327797	1.41041
Replicate 24	1.95345	2.46849
Replicate 25	0.751395	0.837039
Replicate 26	1.35892	1.61001
Replicate 27	0.508087	0.279316
Replicate 28	0.901356	1.08619
Replicate 29	0.949793	1.11391
Replicate 30	0.871461	0.974861
Replicate 31	1.18786	0.956615
Replicate 32	2.99899	0.963706
Replicate 33	0.712243	0.430573
Replicate 34	1.86214	1.74164
Replicate 35	1.3133	0.691513
Replicate 36	0.938823	0.767265
Replicate 37	0.585914	0.612487
Replicate 38	1.00057	1.26976
Replicate 39	1.89059	2.30105
Replicate 40	0.714548	1.10423
Replicate 41	1.06548	1.33324
Replicate 42	1.16389	0.986339
Replicate 43	0.873747	1.00559
Replicate 44	1.07705	0.651743
Replicate 45	0.539035	0.45429
Replicate 46	1.38056	0.509336
Replicate 47	0.461019	0.532054
Replicate 48	1.43509	1.89777
Replicate 49	0.99802	0.548752
Replicate 50	1.82338	0.886925
Replicate 51	0.778964	1.20631
Replicate 52	1.16041	0.511944
Replicate 53	1.5028	0.630434
Replicate 54	0.499021	0.934173
Replicate 55	0.668266	0.664702
Replicate 56	0.425415	0.339912
Replicate 57	0.678421	1.29209
Replicate 58	0.364701	0.323081
Replicate 59	1.52736	0.957368
Replicate 60	0.990787	0.795582
Replicate 61	1.17667	1.14384
Replicate 62	1.30523	0.797903
Replicate 63	0.257464	0.158575
Replicate 64	1.72337	1.26229
Replicate 65	0.580779	2.12197
Replicate 66	1.73203	0.908341
Replicate 67	1.0791	1.01289
Replicate 68	0.29833	0.327242
Replicate 69	1.09795	0.980951
Replicate 70	0.61637	0.625512
Replicate 71	0.607374	1.03216
Replicate 72	0.443265	0.913019
Replicate 73	0.765769	1.76898
Replicate 74	0.65389	0.559445
Replicate 75	1.12977	1.03672
Replicate 76	0.739833	1.56739
Replicate 77	0.628587	1.81485
Replicate 78	1.20549	0.546743
Replicate 79	1.27876	1.22983
Replicate 80	0.91996	0.724594
Replicate 81	1.2726	0.884543
Replicate 82	1.0025	1.02719
Replicate 83	1.37346	0.78118
Replicate 84	0.91574	0.526285
Replicate 85	0.475607	0.704844
Replicate 86	1.41167	1.15824
Replicate 87	0.409967	0.729886
Replicate 88	0.505468	1.01174
Replicate 89	0.937342	1.08947
Replicate 90	1.06011	0.45428
Replicate 91	0.468231	0.653982
Replicate 92	2.6375	1.32293
Replicate 93	0.858393	0.660166
Replicate 94	1.01105	1.37363
Replicate 95	0.487643	1.02596
Replicate 96	3.3086	1.40374
Replicate 97	0.532873	0.856174
Replicate 98	0.861801	0.434525
Replicate 99	1.21244	1.03441

## Sheet: Extended Data Fig. 9e
	CAD pS1406	S6 pS235/pS236
Replicate 1	1.24136	1.1296
Replicate 2	0.936194	1.11167
Replicate 3	0.77014	1.46312
Replicate 4	1.83772	0.91471
Replicate 5	0.924297	0.882033
Replicate 6	1.18292	1.36974
Replicate 7	1.04243	1.23415
Replicate 8	0.451752	0.589481
Replicate 9	0.647027	0.869812
Replicate 10	0.512448	0.5469
Replicate 11	1.16158	0.359523
Replicate 12	0.851812	0.687948
Replicate 13	1.05187	0.705084
Replicate 14	0.974469	0.682283
Replicate 15	0.265733	0.32902
Replicate 16	1.38685	1.23662
Replicate 17	0.803864	0.666857
Replicate 18	0.796542	0.889553
Replicate 19	0.388792	0.613252
Replicate 20	0.962137	1.05616
Replicate 21	1.01824	0.577276
Replicate 22	0.568185	0.367746
Replicate 23	0.327797	0.252784
Replicate 24	1.95345	1.036
Replicate 25	0.751395	1.36993
Replicate 26	1.35892	1.55256
Replicate 27	0.508087	0.552295
Replicate 28	0.901356	1.81141
Replicate 29	0.949793	1.03457
Replicate 30	0.871461	1.66111
Replicate 31	1.18786	1.11177
Replicate 32	2.99899	1.01606
Replicate 33	0.712243	0.992375
Replicate 34	1.86214	1.26767
Replicate 35	1.3133	1.92529
Replicate 36	0.938823	1.21645
Replicate 37	0.585914	0.636814
Replicate 38	1.00057	0.820221
Replicate 39	1.89059	1.77826
Replicate 40	0.714548	0.866493
Replicate 41	1.06548	1.32099
Replicate 42	1.16389	1.05466
Replicate 43	0.873747	0.755748
Replicate 44	1.07705	1.40774
Replicate 45	0.539035	0.642748
Replicate 46	1.38056	0.921328
Replicate 47	0.461019	1.37535
Replicate 48	1.43509	1.54631
Replicate 49	0.99802	0.786354
Replicate 50	1.82338	1.09098
Replicate 51	0.778964	1.26585
Replicate 52	1.16041	1.2289
Replicate 53	1.5028	3.12251
Replicate 54	0.499021	0.389452
Replicate 55	0.668266	0.983563
Replicate 56	0.425415	0.358251
Replicate 57	0.678421	1.09295
Replicate 58	0.364701	0.291847
Replicate 59	1.52736	0.902743
Replicate 60	0.990787	0.911292
Replicate 61	1.17667	1.38725
Replicate 62	1.30523	1.54513
Replicate 63	0.257464	0.431017
Replicate 64	1.72337	1.62438
Replicate 65	0.580779	1.26787
Replicate 66	1.73203	2.00721
Replicate 67	1.0791	2.19313
Replicate 68	0.29833	0.186198
Replicate 69	1.09795	1.3608
Replicate 70	0.61637	1.03469
Replicate 71	0.607374	1.18608
Replicate 72	0.443265	0.497568
Replicate 73	0.765769	0.953055
Replicate 74	0.65389	0.541436
Replicate 75	1.12977	1.32223
Replicate 76	0.739833	0.854299
Replicate 77	0.628587	0.796486
Replicate 78	1.20549	1.8927
Replicate 79	1.27876	1.11143
Replicate 80	0.91996	0.960432
Replicate 81	1.2726	1.27923
Replicate 82	1.0025	1.05819
Replicate 83	1.37346	1.10115
Replicate 84	0.91574	0.49855
Replicate 85	0.475607	0.649954
Replicate 86	1.41167	0.743614
Replicate 87	0.409967	0.405222
Replicate 88	0.505468	0.591341
Replicate 89	0.937342	0.646133
Replicate 90	1.06011	0.373353
Replicate 91	0.468231	0.596329
Replicate 92	2.6375	0.844375
Replicate 93	0.858393	0.754337
Replicate 94	1.01105	0.649832
Replicate 95	0.487643	0.696298
Replicate 96	3.3086	0.812167
Replicate 97	0.532873	0.825002
Replicate 98	0.861801	1.19172
Replicate 99	1.21244	1.49564

## Sheet: Extended Data Fig. 9f
	CAD pS1406	OLIG2
Replicate 1	1.24136	0.969038
Replicate 2	0.936194	0.542782
Replicate 3	0.77014	0.85255
Replicate 4	1.83772	1.75398
Replicate 5	0.924297	2.29675
Replicate 6	1.18292	0.6464
Replicate 7	1.04243	0.782798
Replicate 8	0.451752	1.51203
Replicate 9	0.647027	1.68308
Replicate 10	0.512448	1.15771
Replicate 11	1.16158	1.06083
Replicate 12	0.851812	0.826834
Replicate 13	1.05187	0.887494
Replicate 14	0.974469	0.661206
Replicate 15	0.265733	0.728499
Replicate 16	1.38685	0.407438
Replicate 17	0.803864	0.853504
Replicate 18	0.796542	1.61873
Replicate 19	0.388792	1.00061
Replicate 20	0.962137	1.26125
Replicate 21	1.01824	0.375141
Replicate 22	0.568185	1.16688
Replicate 23	0.327797	0.367407
Replicate 24	1.95345	1.06919
Replicate 25	0.751395	0.448027
Replicate 26	1.35892	0.245606
Replicate 27	0.508087	0.633061
Replicate 28	0.901356	1.70676
Replicate 29	0.949793	0.547015
Replicate 30	0.871461	1.86638
Replicate 31	1.18786	0.603816
Replicate 32	2.99899	1.185
Replicate 33	0.712243	1.62451
Replicate 34	1.86214	0.872201
Replicate 35	1.3133	0.810583
Replicate 36	0.938823	0.507886
Replicate 37	0.585914	0.368608
Replicate 38	1.00057	0.325907
Replicate 39	1.89059	0.190336
Replicate 40	0.714548	1.6241
Replicate 41	1.06548	1.05606
Replicate 42	1.16389	0.597988
Replicate 43	0.873747	0.216713
Replicate 44	1.07705	0.368976
Replicate 45	0.539035	1.16868
Replicate 46	1.38056	0.286307
Replicate 47	0.461019	3.24742
Replicate 48	1.43509	0.382789
Replicate 49	0.99802	0.747242
Replicate 50	1.82338	0.386804
Replicate 51	0.778964	0.542856
Replicate 52	1.16041	0.338804
Replicate 53	1.5028	0.869752
Replicate 54	0.499021	0.887299
Replicate 55	0.668266	0.750022
Replicate 56	0.425415	1.49411
Replicate 57	0.678421	2.4618
Replicate 58	0.364701	1.36088
Replicate 59	1.52736	0.901868
Replicate 60	0.990787	1.6218
Replicate 61	1.17667	2.51298
Replicate 62	1.30523	0.806742
Replicate 63	0.257464	0.477451
Replicate 64	1.72337	0.258849
Replicate 65	0.580779	1.28061
Replicate 66	1.73203	0.246734
Replicate 67	1.0791	0.78451
Replicate 68	0.29833	0.414182
Replicate 69	1.09795	0.68248
Replicate 70	0.61637	2.10619
Replicate 71	0.607374	2.26597
Replicate 72	0.443265	2.02191
Replicate 73	0.765769	0.638015
Replicate 74	0.65389	0.760543
Replicate 75	1.12977	0.575155
Replicate 76	0.739833	2.46516
Replicate 77	0.628587	0.938554
Replicate 78	1.20549	0.752086
Replicate 79	1.27876	2.41975
Replicate 80	0.91996	1.03421
Replicate 81	1.2726	0.45952
Replicate 82	1.0025	0.716058
Replicate 83	1.37346	0.502703
Replicate 84	0.91574	0.966121
Replicate 85	0.475607	1.02018
Replicate 86	1.41167	1.05345
Replicate 87	0.409967	0.685652
Replicate 88	0.505468	2.32965
Replicate 89	0.937342	1.01101
Replicate 90	1.06011	0.535155
Replicate 91	0.468231	1.47603
Replicate 92	2.6375	0.775773
Replicate 93	0.858393	1.68691
Replicate 94	1.01105	0.773308
Replicate 95	0.487643	0.766285
Replicate 96	3.3086	0.811809
Replicate 97	0.532873	0.687403
Replicate 98	0.861801	0.639385
Replicate 99	1.21244	0.931387

## Sheet: Extended Data Fig. 9g
	CAD pS1406	SOX2
Replicate 1	1.24136	1.53185
Replicate 2	0.936194	0.626399
Replicate 3	0.77014	0.862
Replicate 4	1.83772	2.40097
Replicate 5	0.924297	2.34371
Replicate 6	1.18292	0.677738
Replicate 7	1.04243	0.584759
Replicate 8	0.451752	1.04433
Replicate 9	0.647027	1.13076
Replicate 10	0.512448	1.11422
Replicate 11	1.16158	0.676609
Replicate 12	0.851812	0.9601
Replicate 13	1.05187	1.14742
Replicate 14	0.974469	0.900769
Replicate 15	0.265733	0.833661
Replicate 16	1.38685	0.722244
Replicate 17	0.803864	0.672693
Replicate 18	0.796542	1.32535
Replicate 19	0.388792	1.02242
Replicate 20	0.962137	0.914434
Replicate 21	1.01824	0.644457
Replicate 22	0.568185	1.23754
Replicate 23	0.327797	0.688857
Replicate 24	1.95345	1.17065
Replicate 25	0.751395	0.633958
Replicate 26	1.35892	0.74828
Replicate 27	0.508087	0.606332
Replicate 28	0.901356	1.48215
Replicate 29	0.949793	0.890378
Replicate 30	0.871461	1.47707
Replicate 31	1.18786	0.629607
Replicate 32	2.99899	0.90204
Replicate 33	0.712243	2.02363
Replicate 34	1.86214	1.06161
Replicate 35	1.3133	1.10279
Replicate 36	0.938823	0.524359
Replicate 37	0.585914	0.424343
Replicate 38	1.00057	0.52027
Replicate 39	1.89059	0.72576
Replicate 40	0.714548	1.40517
Replicate 41	1.06548	1.32572
Replicate 42	1.16389	0.401232
Replicate 43	0.873747	1.06851
Replicate 44	1.07705	0.525906
Replicate 45	0.539035	0.81673
Replicate 46	1.38056	0.399576
Replicate 47	0.461019	2.06926
Replicate 48	1.43509	0.671493
Replicate 49	0.99802	1.32928
Replicate 50	1.82338	0.538119
Replicate 51	0.778964	1.10788
Replicate 52	1.16041	0.533336
Replicate 53	1.5028	1.7767
Replicate 54	0.499021	0.681201
Replicate 55	0.668266	0.591738
Replicate 56	0.425415	1.14428
Replicate 57	0.678421	1.21954
Replicate 58	0.364701	1.25506
Replicate 59	1.52736	1.14985
Replicate 60	0.990787	1.54114
Replicate 61	1.17667	1.25884
Replicate 62	1.30523	0.897849
Replicate 63	0.257464	0.800391
Replicate 64	1.72337	0.591903
Replicate 65	0.580779	1.20001
Replicate 66	1.73203	0.533452
Replicate 67	1.0791	0.681505
Replicate 68	0.29833	0.525649
Replicate 69	1.09795	0.847616
Replicate 70	0.61637	1.14484
Replicate 71	0.607374	1.19435
Replicate 72	0.443265	1.22747
Replicate 73	0.765769	1.30561
Replicate 74	0.65389	0.759552
Replicate 75	1.12977	0.630603
Replicate 76	0.739833	1.5365
Replicate 77	0.628587	1.01503
Replicate 78	1.20549	1.39118
Replicate 79	1.27876	2.07171
Replicate 80	0.91996	1.11155
Replicate 81	1.2726	0.510235
Replicate 82	1.0025	0.709818
Replicate 83	1.37346	0.503496
Replicate 84	0.91574	1.15423
Replicate 85	0.475607	1.29914
Replicate 86	1.41167	1.06145
Replicate 87	0.409967	0.859215
Replicate 88	0.505468	1.59529
Replicate 89	0.937342	0.961119
Replicate 90	1.06011	0.724877
Replicate 91	0.468231	1.25963
Replicate 92	2.6375	1.18932
Replicate 93	0.858393	1.09589
Replicate 94	1.01105	0.8188
Replicate 95	0.487643	0.59394
Replicate 96	3.3086	0.919554
Replicate 97	0.532873	0.786564
Replicate 98	0.861801	0.753988
Replicate 99	1.21244	0.939592

## Sheet: Extended Data Fig. 9h
	CAD pS1406	ERK1 pT202/pY204
Replicate 1	1.24136	1.68027
Replicate 2	0.936194	1.40194
Replicate 3	0.77014	1.05432
Replicate 4	1.83772	1.00877
Replicate 5	0.924297	1.25148
Replicate 6	1.18292	0.561493
Replicate 7	1.04243	1.43465
Replicate 8	0.451752	1.13501
Replicate 9	0.647027	1.13697
Replicate 10	0.512448	0.654779
Replicate 11	1.16158	0.759406
Replicate 12	0.851812	0.935901
Replicate 13	1.05187	0.739599
Replicate 14	0.974469	0.983518
Replicate 15	0.265733	0.54255
Replicate 16	1.38685	1.66738
Replicate 17	0.803864	1.5847
Replicate 18	0.796542	1.44729
Replicate 19	0.388792	0.879475
Replicate 20	0.962137	0.900383
Replicate 21	1.01824	1.04873
Replicate 22	0.568185	0.313825
Replicate 23	0.327797	0.941698
Replicate 24	1.95345	0.754238
Replicate 25	0.751395	1.10861
Replicate 26	1.35892	0.926907
Replicate 27	0.508087	0.345207
Replicate 28	0.901356	0.776013
Replicate 29	0.949793	1.34656
Replicate 30	0.871461	0.971386
Replicate 31	1.18786	1.16367
Replicate 32	2.99899	1.10921
Replicate 33	0.712243	0.905446
Replicate 34	1.86214	1.31021
Replicate 35	1.3133	1.05051
Replicate 36	0.938823	0.924953
Replicate 37	0.585914	0.529958
Replicate 38	1.00057	0.905902
Replicate 39	1.89059	2.03438
Replicate 40	0.714548	1.01195
Replicate 41	1.06548	1.00348
Replicate 42	1.16389	1.05695
Replicate 43	0.873747	0.710229
Replicate 44	1.07705	1.03634
Replicate 45	0.539035	0.742431
Replicate 46	1.38056	1.08279
Replicate 47	0.461019	0.719362
Replicate 48	1.43509	1.1574
Replicate 49	0.99802	0.589067
Replicate 50	1.82338	2.02425
Replicate 51	0.778964	0.883979
Replicate 52	1.16041	0.717516
Replicate 53	1.5028	0.97467
Replicate 54	0.499021	0.944471
Replicate 55	0.668266	0.470533
Replicate 56	0.425415	0.261108
Replicate 57	0.678421	1.28483
Replicate 58	0.364701	0.642238
Replicate 59	1.52736	1.49436
Replicate 60	0.990787	1.50985
Replicate 61	1.17667	1.06154
Replicate 62	1.30523	1.31015
Replicate 63	0.257464	0.170528
Replicate 64	1.72337	1.06045
Replicate 65	0.580779	1.69117
Replicate 66	1.73203	1.05257
Replicate 67	1.0791	1.30507
Replicate 68	0.29833	0.435871
Replicate 69	1.09795	0.471374
Replicate 70	0.61637	0.827416
Replicate 71	0.607374	1.04774
Replicate 72	0.443265	1.04315
Replicate 73	0.765769	0.630169
Replicate 74	0.65389	0.799363
Replicate 75	1.12977	1.38671
Replicate 76	0.739833	1.44895
Replicate 77	0.628587	0.688967
Replicate 78	1.20549	0.898766
Replicate 79	1.27876	1.07876
Replicate 80	0.91996	0.764363
Replicate 81	1.2726	0.916
Replicate 82	1.0025	1.8749
Replicate 83	1.37346	0.884048
Replicate 84	0.91574	0.974841
Replicate 85	0.475607	0.584003
Replicate 86	1.41167	0.871714
Replicate 87	0.409967	1.26218
Replicate 88	0.505468	0.932659
Replicate 89	0.937342	1.85324
Replicate 90	1.06011	1.21358
Replicate 91	0.468231	0.536178
Replicate 92	2.6375	0.823792
Replicate 93	0.858393	0.873612
Replicate 94	1.01105	1.1346
Replicate 95	0.487643	1.00927
Replicate 96	3.3086	0.661414
Replicate 97	0.532873	1.00553
Replicate 98	0.861801	0.654513
Replicate 99	1.21244	1.21576

## Sheet: Extended Data Fig. 9i
	CAD pS1406	ERK2 pT185/pY187
Replicate 1	1.24136	1.35867
Replicate 2	0.936194	1.3395
Replicate 3	0.77014	0.709652
Replicate 4	1.83772	0.669208
Replicate 5	0.924297	1.00384
Replicate 6	1.18292	0.781669
Replicate 7	1.04243	1.20428
Replicate 8	0.451752	0.922878
Replicate 9	0.647027	0.877746
Replicate 10	0.512448	0.519733
Replicate 11	1.16158	0.617265
Replicate 12	0.851812	0.821656
Replicate 13	1.05187	0.827278
Replicate 14	0.974469	0.635562
Replicate 15	0.265733	0.306662
Replicate 16	1.38685	1.01815
Replicate 17	0.803864	1.27057
Replicate 18	0.796542	0.918142
Replicate 19	0.388792	1.10774
Replicate 20	0.962137	1.26026
Replicate 21	1.01824	1.53737
Replicate 22	0.568185	0.499428
Replicate 23	0.327797	0.811611
Replicate 24	1.95345	1.24568
Replicate 25	0.751395	1.679
Replicate 26	1.35892	1.14443
Replicate 27	0.508087	0.222253
Replicate 28	0.901356	0.706587
Replicate 29	0.949793	1.07784
Replicate 30	0.871461	0.772673
Replicate 31	1.18786	1.18204
Replicate 32	2.99899	0.807988
Replicate 33	0.712243	0.961465
Replicate 34	1.86214	2.24758
Replicate 35	1.3133	1.23906
Replicate 36	0.938823	0.942406
Replicate 37	0.585914	0.460658
Replicate 38	1.00057	0.834269
Replicate 39	1.89059	2.65607
Replicate 40	0.714548	0.90963
Replicate 41	1.06548	1.09091
Replicate 42	1.16389	1.03157
Replicate 43	0.873747	0.850607
Replicate 44	1.07705	1.66376
Replicate 45	0.539035	0.852396
Replicate 46	1.38056	1.83177
Replicate 47	0.461019	0.612318
Replicate 48	1.43509	1.6396
Replicate 49	0.99802	0.454998
Replicate 50	1.82338	2.42714
Replicate 51	0.778964	0.820306
Replicate 52	1.16041	0.704485
Replicate 53	1.5028	0.837749
Replicate 54	0.499021	1.20587
Replicate 55	0.668266	0.503517
Replicate 56	0.425415	0.454414
Replicate 57	0.678421	1.14235
Replicate 58	0.364701	0.579234
Replicate 59	1.52736	1.26291
Replicate 60	0.990787	1.02264
Replicate 61	1.17667	1.0317
Replicate 62	1.30523	1.09125
Replicate 63	0.257464	0.29769
Replicate 64	1.72337	1.33626
Replicate 65	0.580779	1.57821
Replicate 66	1.73203	1.03326
Replicate 67	1.0791	1.6693
Replicate 68	0.29833	0.254667
Replicate 69	1.09795	0.4246
Replicate 70	0.61637	0.66602
Replicate 71	0.607374	0.636603
Replicate 72	0.443265	0.748883
Replicate 73	0.765769	0.545457
Replicate 74	0.65389	0.736973
Replicate 75	1.12977	1.6253
Replicate 76	0.739833	1.59658
Replicate 77	0.628587	0.734791
Replicate 78	1.20549	0.807963
Replicate 79	1.27876	1.13802
Replicate 80	0.91996	0.310056
Replicate 81	1.2726	1.11575
Replicate 82	1.0025	2.01917
Replicate 83	1.37346	0.916351
Replicate 84	0.91574	1.08995
Replicate 85	0.475607	0.481634
Replicate 86	1.41167	0.707663
Replicate 87	0.409967	1.28957
Replicate 88	0.505468	0.925336
Replicate 89	0.937342	1.74334
Replicate 90	1.06011	1.62075
Replicate 91	0.468231	0.504685
Replicate 92	2.6375	0.779975
Replicate 93	0.858393	0.652574
Replicate 94	1.01105	1.185
Replicate 95	0.487643	0.868911
Replicate 96	3.3086	0.476006
Replicate 97	0.532873	1.03092
Replicate 98	0.861801	0.62727
Replicate 99	1.21244	1.60451

## Sheet: Extended Data Fig. 9j
	CAD pS1859	GSK3β pS9
Replicate 1	0.812797	1.76871
Replicate 2	1.10568	1.25206
Replicate 3	1.3191	0.685942
Replicate 4	0.996516	1.41617
Replicate 5	1.4435	1.37512
Replicate 6	0.985063	0.624288
Replicate 7	1.18101	1.09893
Replicate 8	1.26544	1.63424
Replicate 9	1.39782	1.18763
Replicate 10	0.936123	0.608686
Replicate 11	0.731332	0.764167
Replicate 12	0.889452	0.877708
Replicate 13	0.978932	0.851899
Replicate 14	1.04318	0.87003
Replicate 15	0.36588	0.278682
Replicate 16	1.09661	1.70693
Replicate 17	0.630295	1.06479
Replicate 18	0.890971	1.74688
Replicate 19	1.1426	0.927209
Replicate 20	1.13943	1.27129
Replicate 21	1.1505	1.77166
Replicate 22	0.731383	0.469866
Replicate 23	0.886608	1.41041
Replicate 24	1.04838	2.46849
Replicate 25	0.957845	0.837039
Replicate 26	1.04715	1.61001
Replicate 27	0.618857	0.279316
Replicate 28	1.44816	1.08619
Replicate 29	0.940506	1.11391
Replicate 30	1.134	0.974861
Replicate 31	0.91402	0.956615
Replicate 32	1.33142	0.963706
Replicate 33	0.892293	0.430573
Replicate 34	1.08718	1.74164
Replicate 35	1.2419	0.691513
Replicate 36	0.801984	0.767265
Replicate 37	0.992006	0.612487
Replicate 38	1.02645	1.26976
Replicate 39	1.26674	2.30105
Replicate 40	1.0451	1.10423
Replicate 41	1.07723	1.33324
Replicate 42	0.967359	0.986339
Replicate 43	1.21556	1.00559
Replicate 44	0.694663	0.651743
Replicate 45	0.918175	0.45429
Replicate 46	0.945008	0.509336
Replicate 47	0.635903	0.532054
Replicate 48	1.4196	1.89777
Replicate 49	0.895091	0.548752
Replicate 50	0.668945	0.886925
Replicate 51	0.917183	1.20631
Replicate 52	0.683517	0.511944
Replicate 53	0.920042	0.630434
Replicate 54	1.00874	0.934173
Replicate 55	0.909312	0.664702
Replicate 56	1.18038	0.339912
Replicate 57	1.19427	1.29209
Replicate 58	0.454572	0.323081
Replicate 59	0.922973	0.957368
Replicate 60	1.01424	0.795582
Replicate 61	1.75764	1.14384
Replicate 62	1.34594	0.797903
Replicate 63	0.449551	0.158575
Replicate 64	1.08781	1.26229
Replicate 65	1.27583	2.12197
Replicate 66	0.899361	0.908341
Replicate 67	1.2324	1.01289
Replicate 68	0.431698	0.327242
Replicate 69	0.99414	0.980951
Replicate 70	1.062	0.625512
Replicate 71	0.831741	1.03216
Replicate 72	0.885825	0.913019
Replicate 73	1.10089	1.76898
Replicate 74	0.709425	0.559445
Replicate 75	1.03322	1.03672
Replicate 76	0.894982	1.56739
Replicate 77	1.01794	1.81485
Replicate 78	1.07759	0.546743
Replicate 79	1.08961	1.22983
Replicate 80	0.847076	0.724594
Replicate 81	1.09882	0.884543
Replicate 82	1.00477	1.02719
Replicate 83	0.811943	0.78118
Replicate 84	0.835943	0.526285
Replicate 85	0.862046	0.704844
Replicate 86	1.4424	1.15824
Replicate 87	1.11922	0.729886
Replicate 88	0.930065	1.01174
Replicate 89	0.718992	1.08947
Replicate 90	0.581533	0.45428
Replicate 91	0.680767	0.653982
Replicate 92	1.18845	1.32293
Replicate 93	0.963353	0.660166
Replicate 94	1.5291	1.37363
Replicate 95	1.2058	1.02596
Replicate 96	1.17247	1.40374
Replicate 97	1.02667	0.856174
Replicate 98	0.721596	0.434525
Replicate 99	1.52443	1.03441

## Sheet: Extended Data Fig. 9k
	CAD pS1859	S6 pS235/pS236
Replicate 1	0.812797	1.1296
Replicate 2	1.10568	1.11167
Replicate 3	1.3191	1.46312
Replicate 4	0.996516	0.91471
Replicate 5	1.4435	0.882033
Replicate 6	0.985063	1.36974
Replicate 7	1.18101	1.23415
Replicate 8	1.26544	0.589481
Replicate 9	1.39782	0.869812
Replicate 10	0.936123	0.5469
Replicate 11	0.731332	0.359523
Replicate 12	0.889452	0.687948
Replicate 13	0.978932	0.705084
Replicate 14	1.04318	0.682283
Replicate 15	0.36588	0.32902
Replicate 16	1.09661	1.23662
Replicate 17	0.630295	0.666857
Replicate 18	0.890971	0.889553
Replicate 19	1.1426	0.613252
Replicate 20	1.13943	1.05616
Replicate 21	1.1505	0.577276
Replicate 22	0.731383	0.367746
Replicate 23	0.886608	0.252784
Replicate 24	1.04838	1.036
Replicate 25	0.957845	1.36993
Replicate 26	1.04715	1.55256
Replicate 27	0.618857	0.552295
Replicate 28	1.44816	1.81141
Replicate 29	0.940506	1.03457
Replicate 30	1.134	1.66111
Replicate 31	0.91402	1.11177
Replicate 32	1.33142	1.01606
Replicate 33	0.892293	0.992375
Replicate 34	1.08718	1.26767
Replicate 35	1.2419	1.92529
Replicate 36	0.801984	1.21645
Replicate 37	0.992006	0.636814
Replicate 38	1.02645	0.820221
Replicate 39	1.26674	1.77826
Replicate 40	1.0451	0.866493
Replicate 41	1.07723	1.32099
Replicate 42	0.967359	1.05466
Replicate 43	1.21556	0.755748
Replicate 44	0.694663	1.40774
Replicate 45	0.918175	0.642748
Replicate 46	0.945008	0.921328
Replicate 47	0.635903	1.37535
Replicate 48	1.4196	1.54631
Replicate 49	0.895091	0.786354
Replicate 50	0.668945	1.09098
Replicate 51	0.917183	1.26585
Replicate 52	0.683517	1.2289
Replicate 53	0.920042	3.12251
Replicate 54	1.00874	0.389452
Replicate 55	0.909312	0.983563
Replicate 56	1.18038	0.358251
Replicate 57	1.19427	1.09295
Replicate 58	0.454572	0.291847
Replicate 59	0.922973	0.902743
Replicate 60	1.01424	0.911292
Replicate 61	1.75764	1.38725
Replicate 62	1.34594	1.54513
Replicate 63	0.449551	0.431017
Replicate 64	1.08781	1.62438
Replicate 65	1.27583	1.26787
Replicate 66	0.899361	2.00721
Replicate 67	1.2324	2.19313
Replicate 68	0.431698	0.186198
Replicate 69	0.99414	1.3608
Replicate 70	1.062	1.03469
Replicate 71	0.831741	1.18608
Replicate 72	0.885825	0.497568
Replicate 73	1.10089	0.953055
Replicate 74	0.709425	0.541436
Replicate 75	1.03322	1.32223
Replicate 76	0.894982	0.854299
Replicate 77	1.01794	0.796486
Replicate 78	1.07759	1.8927
Replicate 79	1.08961	1.11143
Replicate 80	0.847076	0.960432
Replicate 81	1.09882	1.27923
Replicate 82	1.00477	1.05819
Replicate 83	0.811943	1.10115
Replicate 84	0.835943	0.49855
Replicate 85	0.862046	0.649954
Replicate 86	1.4424	0.743614
Replicate 87	1.11922	0.405222
Replicate 88	0.930065	0.591341
Replicate 89	0.718992	0.646133
Replicate 90	0.581533	0.373353
Replicate 91	0.680767	0.596329
Replicate 92	1.18845	0.844375
Replicate 93	0.963353	0.754337
Replicate 94	1.5291	0.649832
Replicate 95	1.2058	0.696298
Replicate 96	1.17247	0.812167
Replicate 97	1.02667	0.825002
Replicate 98	0.721596	1.19172
Replicate 99	1.52443	1.49564

## Sheet: Extended Data Fig. 9l
	CAD pS1859	OLIG2
Replicate 1	0.812797	0.969038
Replicate 2	1.10568	0.542782
Replicate 3	1.3191	0.85255
Replicate 4	0.996516	1.75398
Replicate 5	1.4435	2.29675
Replicate 6	0.985063	0.6464
Replicate 7	1.18101	0.782798
Replicate 8	1.26544	1.51203
Replicate 9	1.39782	1.68308
Replicate 10	0.936123	1.15771
Replicate 11	0.731332	1.06083
Replicate 12	0.889452	0.826834
Replicate 13	0.978932	0.887494
Replicate 14	1.04318	0.661206
Replicate 15	0.36588	0.728499
Replicate 16	1.09661	0.407438
Replicate 17	0.630295	0.853504
Replicate 18	0.890971	1.61873
Replicate 19	1.1426	1.00061
Replicate 20	1.13943	1.26125
Replicate 21	1.1505	0.375141
Replicate 22	0.731383	1.16688
Replicate 23	0.886608	0.367407
Replicate 24	1.04838	1.06919
Replicate 25	0.957845	0.448027
Replicate 26	1.04715	0.245606
Replicate 27	0.618857	0.633061
Replicate 28	1.44816	1.70676
Replicate 29	0.940506	0.547015
Replicate 30	1.134	1.86638
Replicate 31	0.91402	0.603816
Replicate 32	1.33142	1.185
Replicate 33	0.892293	1.62451
Replicate 34	1.08718	0.872201
Replicate 35	1.2419	0.810583
Replicate 36	0.801984	0.507886
Replicate 37	0.992006	0.368608
Replicate 38	1.02645	0.325907
Replicate 39	1.26674	0.190336
Replicate 40	1.0451	1.6241
Replicate 41	1.07723	1.05606
Replicate 42	0.967359	0.597988
Replicate 43	1.21556	0.216713
Replicate 44	0.694663	0.368976
Replicate 45	0.918175	1.16868
Replicate 46	0.945008	0.286307
Replicate 47	0.635903	3.24742
Replicate 48	1.4196	0.382789
Replicate 49	0.895091	0.747242
Replicate 50	0.668945	0.386804
Replicate 51	0.917183	0.542856
Replicate 52	0.683517	0.338804
Replicate 53	0.920042	0.869752
Replicate 54	1.00874	0.887299
Replicate 55	0.909312	0.750022
Replicate 56	1.18038	1.49411
Replicate 57	1.19427	2.4618
Replicate 58	0.454572	1.36088
Replicate 59	0.922973	0.901868
Replicate 60	1.01424	1.6218
Replicate 61	1.75764	2.51298
Replicate 62	1.34594	0.806742
Replicate 63	0.449551	0.477451
Replicate 64	1.08781	0.258849
Replicate 65	1.27583	1.28061
Replicate 66	0.899361	0.246734
Replicate 67	1.2324	0.78451
Replicate 68	0.431698	0.414182
Replicate 69	0.99414	0.68248
Replicate 70	1.062	2.10619
Replicate 71	0.831741	2.26597
Replicate 72	0.885825	2.02191
Replicate 73	1.10089	0.638015
Replicate 74	0.709425	0.760543
Replicate 75	1.03322	0.575155
Replicate 76	0.894982	2.46516
Replicate 77	1.01794	0.938554
Replicate 78	1.07759	0.752086
Replicate 79	1.08961	2.41975
Replicate 80	0.847076	1.03421
Replicate 81	1.09882	0.45952
Replicate 82	1.00477	0.716058
Replicate 83	0.811943	0.502703
Replicate 84	0.835943	0.966121
Replicate 85	0.862046	1.02018
Replicate 86	1.4424	1.05345
Replicate 87	1.11922	0.685652
Replicate 88	0.930065	2.32965
Replicate 89	0.718992	1.01101
Replicate 90	0.581533	0.535155
Replicate 91	0.680767	1.47603
Replicate 92	1.18845	0.775773
Replicate 93	0.963353	1.68691
Replicate 94	1.5291	0.773308
Replicate 95	1.2058	0.766285
Replicate 96	1.17247	0.811809
Replicate 97	1.02667	0.687403
Replicate 98	0.721596	0.639385
Replicate 99	1.52443	0.931387

## Sheet: Extended Data Fig. 9m
	CAD pS1859	SOX2
Replicate 1	0.812797	1.53185
Replicate 2	1.10568	0.626399
Replicate 3	1.3191	0.862
Replicate 4	0.996516	2.40097
Replicate 5	1.4435	2.34371
Replicate 6	0.985063	0.677738
Replicate 7	1.18101	0.584759
Replicate 8	1.26544	1.04433
Replicate 9	1.39782	1.13076
Replicate 10	0.936123	1.11422
Replicate 11	0.731332	0.676609
Replicate 12	0.889452	0.9601
Replicate 13	0.978932	1.14742
Replicate 14	1.04318	0.900769
Replicate 15	0.36588	0.833661
Replicate 16	1.09661	0.722244
Replicate 17	0.630295	0.672693
Replicate 18	0.890971	1.32535
Replicate 19	1.1426	1.02242
Replicate 20	1.13943	0.914434
Replicate 21	1.1505	0.644457
Replicate 22	0.731383	1.23754
Replicate 23	0.886608	0.688857
Replicate 24	1.04838	1.17065
Replicate 25	0.957845	0.633958
Replicate 26	1.04715	0.74828
Replicate 27	0.618857	0.606332
Replicate 28	1.44816	1.48215
Replicate 29	0.940506	0.890378
Replicate 30	1.134	1.47707
Replicate 31	0.91402	0.629607
Replicate 32	1.33142	0.90204
Replicate 33	0.892293	2.02363
Replicate 34	1.08718	1.06161
Replicate 35	1.2419	1.10279
Replicate 36	0.801984	0.524359
Replicate 37	0.992006	0.424343
Replicate 38	1.02645	0.52027
Replicate 39	1.26674	0.72576
Replicate 40	1.0451	1.40517
Replicate 41	1.07723	1.32572
Replicate 42	0.967359	0.401232
Replicate 43	1.21556	1.06851
Replicate 44	0.694663	0.525906
Replicate 45	0.918175	0.81673
Replicate 46	0.945008	0.399576
Replicate 47	0.635903	2.06926
Replicate 48	1.4196	0.671493
Replicate 49	0.895091	1.32928
Replicate 50	0.668945	0.538119
Replicate 51	0.917183	1.10788
Replicate 52	0.683517	0.533336
Replicate 53	0.920042	1.7767
Replicate 54	1.00874	0.681201
Replicate 55	0.909312	0.591738
Replicate 56	1.18038	1.14428
Replicate 57	1.19427	1.21954
Replicate 58	0.454572	1.25506
Replicate 59	0.922973	1.14985
Replicate 60	1.01424	1.54114
Replicate 61	1.75764	1.25884
Replicate 62	1.34594	0.897849
Replicate 63	0.449551	0.800391
Replicate 64	1.08781	0.591903
Replicate 65	1.27583	1.20001
Replicate 66	0.899361	0.533452
Replicate 67	1.2324	0.681505
Replicate 68	0.431698	0.525649
Replicate 69	0.99414	0.847616
Replicate 70	1.062	1.14484
Replicate 71	0.831741	1.19435
Replicate 72	0.885825	1.22747
Replicate 73	1.10089	1.30561
Replicate 74	0.709425	0.759552
Replicate 75	1.03322	0.630603
Replicate 76	0.894982	1.5365
Replicate 77	1.01794	1.01503
Replicate 78	1.07759	1.39118
Replicate 79	1.08961	2.07171
Replicate 80	0.847076	1.11155
Replicate 81	1.09882	0.510235
Replicate 82	1.00477	0.709818
Replicate 83	0.811943	0.503496
Replicate 84	0.835943	1.15423
Replicate 85	0.862046	1.29914
Replicate 86	1.4424	1.06145
Replicate 87	1.11922	0.859215
Replicate 88	0.930065	1.59529
Replicate 89	0.718992	0.961119
Replicate 90	0.581533	0.724877
Replicate 91	0.680767	1.25963
Replicate 92	1.18845	1.18932
Replicate 93	0.963353	1.09589
Replicate 94	1.5291	0.8188
Replicate 95	1.2058	0.59394
Replicate 96	1.17247	0.919554
Replicate 97	1.02667	0.786564
Replicate 98	0.721596	0.753988
Replicate 99	1.52443	0.939592

[truncated: 10 more sheets: Extended Data Fig. 9n, Extended Data Fig. 9o, Extended Data Fig. 9p, Extended Data Fig. 9q, Extended Data Fig. 9r, Extended Data Fig. 9s, Extended Data Fig. 9t, Extended Data Fig. 9u, Extended Data Fig. 9v, Extended Data Fig. 9w]
